# Supplementary material for: Revision of the World species of the genus Chromoteleia Ashmead (Hymenoptera, Platygastridae, Scelioninae)
Source: Zookeys. 2018 Aug 1;(778):1–95. doi: 10.3897/zookeys.778.25775 (PMC6082922; doi:10.3897/zookeys.778.25775)
Supplement: XML Treatment for Chromoteleia [file zookeys.778.25775-treatment1.xml]

<!DOCTYPE tp:taxon-treatment
  PUBLIC "-//TaxonX//DTD Taxonomic Treatment Publishing DTD v0 20100105//EN" "tax-treatment-NSO.dtd">
<tp:taxon-treatment xmlns:tp="http://www.plazi.org/taxpub"><tp:treatment-meta><kwd-group><label>Taxon classification</label><kwd><named-content xmlns:xlink="http://www.w3.org/1999/xlink" content-type="kingdom">Animalia</named-content></kwd><kwd><named-content xmlns:xlink="http://www.w3.org/1999/xlink" content-type="order">Hymenoptera</named-content></kwd><kwd><named-content xmlns:xlink="http://www.w3.org/1999/xlink" content-type="family">Scelionidae</named-content></kwd></kwd-group><mixed-citation publication-type="journal"><person-group><name><surname>Chen</surname><given-names>Hua-yan</given-names></name><name><surname>Talamas</surname><given-names>Elijah J.</given-names></name><name><surname>Valerio</surname><given-names>Alejandro A.</given-names></name><name><surname>Masner</surname><given-names>Lubomír</given-names></name><name><surname>Johnson</surname><given-names>Norman F.</given-names></name></person-group><article-title>Revision of the World species of the genus <italic><tp:taxon-name><tp:taxon-name-part taxon-name-part-type="genus" reg="Chromoteleia">Chromoteleia</tp:taxon-name-part></tp:taxon-name></italic> Ashmead (<tp:taxon-name><tp:taxon-name-part taxon-name-part-type="order">Hymenoptera</tp:taxon-name-part></tp:taxon-name>, <tp:taxon-name><tp:taxon-name-part taxon-name-part-type="family">Platygastridae</tp:taxon-name-part></tp:taxon-name>, <tp:taxon-name><tp:taxon-name-part taxon-name-part-type="subfamily">Scelioninae</tp:taxon-name-part></tp:taxon-name>)</article-title><source>Zookeys</source><day>1</day><month>8</month><year>2018</year><volume>2018</volume><issue>778</issue><fpage>1</fpage><lpage>95</lpage><pub-id pub-id-type="doi">10.3897/zookeys.778.25775</pub-id></mixed-citation></tp:treatment-meta><tp:nomenclature><tp:taxon-name>
            <tp:taxon-name-part taxon-name-part-type="genus" reg="Chromoteleia">Chromoteleia</tp:taxon-name-part>
            <object-id xmlns:xlink="http://www.w3.org/1999/xlink" content-type="zoobank" xlink:type="simple">http://zoobank.org/25D9A544-B778-4365-9542-1E942D25AAF9</object-id>
            <object-id xmlns:xlink="http://www.w3.org/1999/xlink" xlink:type="simple">http://bioguid.osu.edu/xbiod_concepts/464</object-id>
          </tp:taxon-name><tp:taxon-authority>Ashmead</tp:taxon-authority><tp:nomenclature-citation-list><tp:nomenclature-citation><tp:taxon-name>
                <tp:taxon-name-part taxon-name-part-type="genus" reg="Chromoteleia">Chromoteleia</tp:taxon-name-part>
              </tp:taxon-name><comment>Ashmead, 1893: 209, 211, 219 Type: <tp:taxon-name><tp:taxon-name-part taxon-name-part-type="genus" reg="Chromoteleia">Chromoteleia</tp:taxon-name-part><tp:taxon-name-part taxon-name-part-type="species" reg="semicyanea">semicyanea</tp:taxon-name-part></tp:taxon-name> Ashmead, by monotypy and original designation (keyed); <xref ref-type="bibr" rid="B2">Ashmead 1894</xref>: 216 (keyed);               <xref ref-type="bibr" rid="B9">Dalla Torre 1898</xref>: 501 (catalog of species); <xref ref-type="bibr" rid="B3">Ashmead 1900</xref>: 327 (list of species of West Indies); <xref ref-type="bibr" rid="B4">Ashmead, 1903</xref>: 91, 93 (keyed); <xref ref-type="bibr" rid="B15">Kieffer 1907</xref>: 266 (key to species); <xref ref-type="bibr" rid="B7">Brues 1908</xref>: 26, 27, 28, 35 (diagnosis, keyed, list of species); <xref ref-type="bibr" rid="B17">Kieffer 1908b</xref>: 115 (keyed); <xref ref-type="bibr" rid="B19">Kieffer 1910a</xref>: 312 (key to species); <xref ref-type="bibr" rid="B20">Kieffer 1910b</xref>: 62, 68 (description, list of species, keyed); <xref ref-type="bibr" rid="B21">Kieffer 1913</xref>: 224 (description); <xref ref-type="bibr" rid="B22">Kieffer 1926</xref>: 269, 406 (description, keyed); <xref ref-type="bibr" rid="B30">Muesebeck and Walkley 1956</xref>: 342 (citation of type species); <xref ref-type="bibr" rid="B25">Masner 1976</xref>: 23, 24 (description, synonymy; key to separate <tp:taxon-name><tp:taxon-name-part taxon-name-part-type="genus" reg="Baryconus">Baryconus</tp:taxon-name-part></tp:taxon-name> Forster, <tp:taxon-name><tp:taxon-name-part taxon-name-part-type="genus" reg="Bracalba">Bracalba</tp:taxon-name-part></tp:taxon-name> Dodd, <tp:taxon-name><tp:taxon-name-part taxon-name-part-type="genus" reg="Chromoteleia">Chromoteleia</tp:taxon-name-part></tp:taxon-name> Ashmead, <tp:taxon-name><tp:taxon-name-part taxon-name-part-type="genus" reg="Oxyscelio">Oxyscelio</tp:taxon-name-part></tp:taxon-name> Kieffer); <xref ref-type="bibr" rid="B8">Carpenter 1992</xref>: 471 (fossil references); <xref ref-type="bibr" rid="B13">Johnson 1992</xref>: 363 (cataloged, catalog of world species); <xref ref-type="bibr" rid="B23">Loiácono and Margaría 2002</xref>: 557 (catalog of Brazilian species).</comment></tp:nomenclature-citation><tp:nomenclature-citation><tp:taxon-name>
                <tp:taxon-name-part taxon-name-part-type="genus" reg="Petalosema">Petalosema</tp:taxon-name-part>
              </tp:taxon-name><comment><xref ref-type="bibr" rid="B22">Kieffer 1926</xref>: 267, 358. Type: <tp:taxon-name><tp:taxon-name-part taxon-name-part-type="genus" reg="Chromoteleia">Chromoteleia</tp:taxon-name-part><tp:taxon-name-part taxon-name-part-type="species" reg="rufithorax">rufithorax</tp:taxon-name-part></tp:taxon-name> Kieffer, by original description (keyed, key to species), designated by <xref ref-type="bibr" rid="B30">Muesebeck and Walkley 1956</xref>. Synonymized by <xref ref-type="bibr" rid="B25">Masner (1976)</xref>; <xref ref-type="bibr" rid="B30">Muesebeck and Walkley 1956</xref>: 336 (citation of type species); <xref ref-type="bibr" rid="B10">De Santis 1980</xref>: 310: (catalog of species of Brazil).</comment></tp:nomenclature-citation><tp:nomenclature-citation><tp:taxon-name>
                <tp:taxon-name-part taxon-name-part-type="genus" reg="Chromoteleia"/>
              </tp:taxon-name><comment><ext-link xmlns:xlink="http://www.w3.org/1999/xlink" xlink:type="simple" ext-link-type="uri" xlink:href="http://zoobank.org/E5906ABF-3A4D-4005-BFEC-13B2AEBD6E81">http://zoobank.org/E5906ABF-3A4D-4005-BFEC-13B2AEBD6E81</ext-link></comment></tp:nomenclature-citation><tp:nomenclature-citation><tp:taxon-name>
                <tp:taxon-name-part taxon-name-part-type="genus" reg="Chromoteleia"/>
              </tp:taxon-name><comment><ext-link xmlns:xlink="http://www.w3.org/1999/xlink" xlink:type="simple" ext-link-type="uri" xlink:href="http://bioguid.osu.edu/xbiod_concepts/8521">http://bioguid.osu.edu/xbiod_concepts/8521</ext-link></comment></tp:nomenclature-citation></tp:nomenclature-citation-list></tp:nomenclature><tp:treatment-sec sec-type="description" id="SECID0EOPAE"><title>Description.</title><p>Length 3.38–9.20 mm; body elongate, robust.</p><p><italic>Head</italic>. Head shape in dorsal view: transverse. Vertex: densely punctate to punctate rugose. Hyperoccipital carina: absent. Occipital carina: present, complete or broadly interrupted medially. <abbrev xmlns:xlink="http://www.w3.org/1999/xlink" xlink:title="ocular ocellar line, shortest distance from inner orbit and outer margin of posterior ocellus" id="ABBRID0EXPAE" xlink:type="simple">OOL</abbrev>: lateral ocellus nearly contiguous with inner orbits, <abbrev xmlns:xlink="http://www.w3.org/1999/xlink" xlink:title="ocular ocellar line, shortest distance from inner orbit and outer margin of posterior ocellus" id="ABBRID0E2PAE" xlink:type="simple">OOL</abbrev> &lt; 0.5 <abbrev xmlns:xlink="http://www.w3.org/1999/xlink" xlink:title="ocellar diameter, greatest width of ocellus" id="ABBRID0E6PAE" xlink:type="simple">OD</abbrev>; lateral ocellus contiguous with inner orbit. Upper frons: convex, without frontal shelf or carina, punctate rugose. Antennal scrobe: broadly convex to concave medially with distinct depression. Submedian carina: absent. Orbital carina: absent. Inner orbits: diverging ventrally. <abbrev xmlns:xlink="http://www.w3.org/1999/xlink" xlink:title="interocular space, minimal distance on frons between compound eyes" id="ABBRID0EDQAE" xlink:type="simple">IOS</abbrev>/<abbrev xmlns:xlink="http://www.w3.org/1999/xlink" xlink:title="eye height, length of compound eye measured parallel to dorsoventral midline of head" id="ABBRID0EHQAE" xlink:type="simple">EH</abbrev>: <abbrev xmlns:xlink="http://www.w3.org/1999/xlink" xlink:title="interocular space, minimal distance on frons between compound eyes" id="ABBRID0ELQAE" xlink:type="simple">IOS</abbrev> distinctly less than <abbrev xmlns:xlink="http://www.w3.org/1999/xlink" xlink:title="eye height, length of compound eye measured parallel to dorsoventral midline of head" id="ABBRID0EPQAE" xlink:type="simple">EH</abbrev>. Interantennal process: short, often excavate medially. Central keel: present or absent. Antennal foramen: oriented laterally on interantennal process. Facial striae: absent. Malar sulcus: present. Malar striae: absent. Setation of compound eye: absent. Gena: broad, convex, distinctly produced behind eye. Clypeus shape: narrow, slightly convex medially, lateral corners not produced. Anterior (or ventral) margin of clypeus: pointed; straight. Labrum: not visible in anterior view. Number of mandibular teeth: 3. Arrangement of mandibular teeth: transverse. Number of maxillary palpomeres: 4. Shape of maxillary palpomeres: cylindrical. Number of labial palpomeres: 2.</p><p><italic>Antenna</italic>. Number of antennomeres in female: 12. Number of antennomeres in male: 12. Insertion of radicle into A1: parallel to longitudinal axis of A1. Shape of A1: more or less cylindrical, not flattened. Length of A3 of female: distinctly longer than A2. Number of antennomeres with basiconic sensilla in female: 5; 6. Number of antennomeres with basiconic sensilla in female: 5; 6. Arrangement of sensilla on female clava: in longitudinal pairs. Number of antennomeres bearing tyloids in male antenna: 1. Shape of male flagellum: filiform.</p><p><italic>Mesosoma</italic>. Posterior apex of pronotum in dorsal view: straight, bifid apically to articulate with tegula. Epomial carina: present. Anterior face of pronotum: oblique, visible dorsally, short. Lateral face of pronotum: weakly concave below position of dorsal epomial carina. Netrion: present. Netrion shape: moderately wide, open ventrally. Anterior portion of mesoscutum: vertical, flexed ventrally to meet pronotum. Mesoscutum shape: pentagonal, excavate at base of wings. Skaphion: absent. <italic><tp:taxon-name><tp:taxon-name-part taxon-name-part-type="genus" reg="Notauli">Notauli</tp:taxon-name-part></tp:taxon-name></italic>: present, percurrent. Parapsidal lines: absent. Antero-admedian lines: absent. Transscutal articulation: well-developed, narrow. Shape of mesoscutellum: trapezoidal, without spines. Lateral mesoscutellar spine: absent. Median mesoscutellar spine: absent. Axillular spine: absent. Surface of mesoscutellum: convex throughout. Median longitudinal furrow on mesoscutellum: absent. Metascutellum: clearly differentiated. Shape of metascutellum: trapezoidal with broad posterior margin; elongate trapezoidal but with deeply incised apex, forming two spines laterally. Posterior margin of metascutellum: straight; concave; convex. Setation of metascutellum: present. <italic><tp:taxon-name><tp:taxon-name-part taxon-name-part-type="genus" reg="Metapostnotum">Metapostnotum</tp:taxon-name-part></tp:taxon-name></italic>: fused to propodeum. Lateral propodeal projection: absent. Medial propodeal projection: absent. Mesopleural carina: present. Mesal course of acetabular carina: not separating fore coxae. Setation of subalar pit: present. Mesopleural pit: present. Posterodorsal corner of mesopleuron: rounded anteriorly.</p><p><italic>Legs</italic>. Number of mesotibial spurs: 1. Number of metatibial spurs: 1. Dorsal surface of metacoxa: smooth; punctate. Shape of metacoxa: cylindrical, ecarinate. Trochantellus: indicated by transverse sulcus on femur.</p><p><italic>Wings</italic>. Wing development of female: macropterous. Wing development of male: macropterous. Tubular veins in fore wing: present. Bulla of fore wing R: absent. Length of marginal vein of fore wing: punctiform, R terminating at costal margin. Origin of r-rs in fore wing: basal of point at which R meets costal margin. Basal vein (Rs+M) in fore wing: spectral; nebulous. Development of R vein in hind wing: complete.</p><p><italic>Metasoma</italic>. Number of external metasomal tergites in female: 6. Number of external metasoma sternites in female: 6. Number of external metasomal tergites in male: 7. Number of external metasomal sternites in male: 7. Shape of metasoma: lanceolate. Laterotergites: present, narrow. Laterosternites: present. T1 of female: flat; medially convex as a small hump anteriorly. Relative size of metasomal segments: T2–T3 subequal in length, remaining terga shorter. Metasomal tergites with basal crenulae: T2. Sublateral carinae on tergites: present. Median longitudinal carina on metasomal terga: absent. Shape of female T6: flattened; laterally compressed. Anterior margin of S1: not produced anteriorly, straight. Felt fields on S2: absent. Felt fields on S3: absent. Ovipositor: <italic><tp:taxon-name><tp:taxon-name-part taxon-name-part-type="genus" reg="Scelio">Scelio</tp:taxon-name-part></tp:taxon-name></italic>-type (<xref ref-type="bibr" rid="B5">Austin and Field 1997</xref>).</p></tp:treatment-sec><tp:treatment-sec sec-type="Generic diagnosis" id="SECID0EASAE"><title>Generic diagnosis.</title><p>The large size and distinctive characters of <italic><tp:taxon-name><tp:taxon-name-part taxon-name-part-type="genus" reg="Chromoteleia">Chromoteleia</tp:taxon-name-part></tp:taxon-name></italic> (metascutellum large and setose, propodeum without projections, marginal vein of fore wing punctiform) make it a relatively easy genus to identify. The setation of the metascutellum is found in relatively few scelionine genera, typically among the more robust genera, and is a useful diagnostic character. <italic><tp:taxon-name><tp:taxon-name-part taxon-name-part-type="genus" reg="Chromoteleia">Chromoteleia</tp:taxon-name-part></tp:taxon-name></italic> appears closest to <italic><tp:taxon-name><tp:taxon-name-part taxon-name-part-type="genus" reg="Bracalba">Bracalba</tp:taxon-name-part></tp:taxon-name></italic> Dodd and <italic><tp:taxon-name><tp:taxon-name-part taxon-name-part-type="genus" reg="Romilius">Romilius</tp:taxon-name-part></tp:taxon-name></italic> Walker, from which it can be separated by the setation of the eyes (absent in <italic><tp:taxon-name><tp:taxon-name-part taxon-name-part-type="genus" reg="Chromoteleia">Chromoteleia</tp:taxon-name-part></tp:taxon-name></italic>).</p></tp:treatment-sec><tp:treatment-sec sec-type="comments" id="SECID0EJTAE"><title>Comments.</title><p>The distribution of <italic><tp:taxon-name><tp:taxon-name-part taxon-name-part-type="genus" reg="Chromoteleia">Chromoteleia</tp:taxon-name-part></tp:taxon-name></italic> in Africa and South America is a phenomenon of biogeographical interest. Dispersal from South America to Africa has been demonstrated in the parasitoid wasp genus <italic><tp:taxon-name><tp:taxon-name-part taxon-name-part-type="genus" reg="Kapala">Kapala</tp:taxon-name-part></tp:taxon-name></italic> Cameron (<tp:taxon-name><tp:taxon-name-part taxon-name-part-type="family">Eucharitidae</tp:taxon-name-part></tp:taxon-name>) (<xref ref-type="bibr" rid="B32">Murray and Heraty 2016</xref>) and a similar event could explain the disjunct distribution of <italic><tp:taxon-name><tp:taxon-name-part taxon-name-part-type="genus" reg="Chromoteleia">Chromoteleia</tp:taxon-name-part></tp:taxon-name></italic>. Alternatively, the dispersal event could have occurred in the opposite direction, followed by radiation in the New World tropics. While there is no direct evidence that the distribution of <italic><tp:taxon-name><tp:taxon-name-part taxon-name-part-type="genus" reg="Chromoteleia">Chromoteleia</tp:taxon-name-part></tp:taxon-name></italic> represents relictual populations, this is likely the case with other scelionine taxa. For example, <italic><tp:taxon-name><tp:taxon-name-part taxon-name-part-type="genus" reg="Archaeoteleia">Archaeoteleia</tp:taxon-name-part></tp:taxon-name></italic> Masner, which today is known from New Zealand and South America, has been documented from Burmese amber (Talamas et al. 2017), suggesting that the extant fauna of this genus is the remainder of a once widespread distribution.</p><p><italic><tp:taxon-name><tp:taxon-name-part taxon-name-part-type="genus" reg="Chromoteleia">Chromoteleia</tp:taxon-name-part></tp:taxon-name></italic> is widespread in continental Mesoamerica, Central America, and South America. It is found as far north as the Mexican state of Jalisco, and in the south extends to Itapúa Department in Paraguay and Paraná in southern Brazil. It is noteworthy, though, that it is entirely absent from the Greater Antilles. In the Lesser Antilles, one species, <italic><tp:taxon-name><tp:taxon-name-part taxon-name-part-type="genus" reg="Chromoteleia">C.</tp:taxon-name-part><tp:taxon-name-part taxon-name-part-type="species" reg="semicyanea">semicyanea</tp:taxon-name-part></tp:taxon-name></italic>, apparently is endemic in St. Vincent, and a second, <italic><tp:taxon-name><tp:taxon-name-part taxon-name-part-type="genus" reg="Chromoteleia">C.</tp:taxon-name-part><tp:taxon-name-part taxon-name-part-type="species" reg="aequalis">aequalis</tp:taxon-name-part></tp:taxon-name></italic>, is known from Dominica (as well as Guyana). This is unusual for scelionines of comparable size and presumed biology: genera such as <italic><tp:taxon-name><tp:taxon-name-part taxon-name-part-type="genus" reg="Scelio">Scelio</tp:taxon-name-part></tp:taxon-name></italic>, <italic><tp:taxon-name><tp:taxon-name-part taxon-name-part-type="genus" reg="Baryconus">Baryconus</tp:taxon-name-part></tp:taxon-name></italic>, <italic><tp:taxon-name><tp:taxon-name-part taxon-name-part-type="genus" reg="Macroteleia">Macroteleia</tp:taxon-name-part></tp:taxon-name></italic>, <italic><tp:taxon-name><tp:taxon-name-part taxon-name-part-type="genus" reg="Triteleia">Triteleia</tp:taxon-name-part></tp:taxon-name></italic> and <italic><tp:taxon-name><tp:taxon-name-part taxon-name-part-type="genus" reg="Opisthacantha">Opisthacantha</tp:taxon-name-part></tp:taxon-name></italic> are common and richly represented in species throughout the Caribbean.</p></tp:treatment-sec><ref-list><ref id="B2"><mixed-citation xmlns:xlink="http://www.w3.org/1999/xlink" xlink:type="simple"><person-group><name name-style="western"><surname>Ashmead</surname><given-names>WH</given-names></name></person-group> (<year>1894</year>) <article-title>Report on the parasitic <tp:taxon-name><tp:taxon-name-part taxon-name-part-type="family">Cynipidae</tp:taxon-name-part></tp:taxon-name>, part of the <tp:taxon-name><tp:taxon-name-part taxon-name-part-type="family">Braconidae</tp:taxon-name-part></tp:taxon-name>, the <tp:taxon-name><tp:taxon-name-part taxon-name-part-type="family">Ichneumonidae</tp:taxon-name-part></tp:taxon-name>, the <tp:taxon-name><tp:taxon-name-part taxon-name-part-type="family">Proctotrypidae</tp:taxon-name-part></tp:taxon-name>, and part of the <tp:taxon-name><tp:taxon-name-part taxon-name-part-type="subfamily">Chalcidinae</tp:taxon-name-part></tp:taxon-name>. Part III.</article-title><source>Zoological Journal of the Linnean Society of London</source><volume>25</volume>: <fpage>188</fpage>–<lpage>254</lpage>.</mixed-citation></ref><ref id="B9"><mixed-citation xmlns:xlink="http://www.w3.org/1999/xlink" xlink:type="simple"><person-group><name name-style="western"><surname>Dalla Torre</surname><given-names>CG de</given-names></name></person-group> (<year>1898</year>) <source>Catalogus hymenopterorum hucusque descriptiorum systematicus et synonymicus. Vol. V: <tp:taxon-name><tp:taxon-name-part taxon-name-part-type="family">Chalcididae</tp:taxon-name-part></tp:taxon-name> et <tp:taxon-name><tp:taxon-name-part taxon-name-part-type="family">Proctotrupidae</tp:taxon-name-part></tp:taxon-name>.</source><publisher-name>Sumptibus Guilelmi Engelmann</publisher-name>, <publisher-loc>Lipsiae</publisher-loc>, <size units="page">598 pp</size>.</mixed-citation></ref><ref id="B3"><mixed-citation xmlns:xlink="http://www.w3.org/1999/xlink" xlink:type="simple"><person-group><name name-style="western"><surname>Ashmead</surname><given-names>WH</given-names></name></person-group> (<year>1900</year>) <article-title>Report upon the aculeate <tp:taxon-name><tp:taxon-name-part taxon-name-part-type="order">Hymenoptera</tp:taxon-name-part></tp:taxon-name> of the islands of St. Vincent and Grenada, with additions to the parasitic <tp:taxon-name><tp:taxon-name-part taxon-name-part-type="order">Hymenoptera</tp:taxon-name-part></tp:taxon-name> and a list of the described <tp:taxon-name><tp:taxon-name-part taxon-name-part-type="order">Hymenoptera</tp:taxon-name-part></tp:taxon-name> of the West Indies.</article-title><source>Transactions of the Royal Entomological Society of London</source><volume>1900</volume>: <fpage>207</fpage>–<lpage>367</lpage>. <ext-link xlink:type="simple" ext-link-type="doi" xlink:href="10.1111/j.1365-2311.1900.tb02379.x">https://doi.org/10.1111/j.1365-2311.1900.tb02379.x</ext-link></mixed-citation></ref><ref id="B4"><mixed-citation xmlns:xlink="http://www.w3.org/1999/xlink" xlink:type="simple"><person-group><name name-style="western"><surname>Ashmead</surname><given-names>WH</given-names></name></person-group> (<year>1903</year>) <article-title>Classification of the pointed-tailed wasps, or the superfamily <tp:taxon-name><tp:taxon-name-part taxon-name-part-type="superfamily">Proctotrypoidea</tp:taxon-name-part></tp:taxon-name>. – III.</article-title><source>Journal of the New York Entomological Society</source><volume>11</volume>: <fpage>86</fpage>–<lpage>99</lpage>.</mixed-citation></ref><ref id="B15"><mixed-citation xmlns:xlink="http://www.w3.org/1999/xlink" xlink:type="simple"><person-group><name name-style="western"><surname>Kieffer</surname><given-names>JJ</given-names></name></person-group> (<year>1907</year>) <article-title>Beschreibung neuer im Naturhistorischen Museum zu Hamburg aufbewahrter Proctotrypiden und <tp:taxon-name><tp:taxon-name-part taxon-name-part-type="family">Evaniidae</tp:taxon-name-part></tp:taxon-name>.</article-title><source>Berliner Entomologische Zeitschrift</source><volume>51</volume>: <fpage>258</fpage>–<lpage>278</lpage>.</mixed-citation></ref><ref id="B7"><mixed-citation xmlns:xlink="http://www.w3.org/1999/xlink" xlink:type="simple"><person-group><name name-style="western"><surname>Brues</surname><given-names>CT</given-names></name></person-group> (<year>1908</year>) <article-title><tp:taxon-name><tp:taxon-name-part taxon-name-part-type="order">Hymenoptera</tp:taxon-name-part></tp:taxon-name>. Fam. <tp:taxon-name><tp:taxon-name-part taxon-name-part-type="family">Scelionidae</tp:taxon-name-part></tp:taxon-name>.</article-title><source>Genera Insectorum</source><volume>80</volume>: <fpage>1</fpage>–<lpage>59</lpage>.</mixed-citation></ref><ref id="B17"><mixed-citation xmlns:xlink="http://www.w3.org/1999/xlink" xlink:type="simple"><person-group><name name-style="western"><surname>Kieffer</surname><given-names>JJ</given-names></name></person-group> (<year>1908b</year>) <article-title>Revision des <tp:taxon-name><tp:taxon-name-part taxon-name-part-type="family">Scelionidae</tp:taxon-name-part></tp:taxon-name> (Hyménoptères). Annales de la Société Scientifique de Bruxelles.</article-title><source>Mémoires</source><volume>32</volume>: <fpage>111</fpage>–<lpage>250</lpage>.</mixed-citation></ref><ref id="B19"><mixed-citation xmlns:xlink="http://www.w3.org/1999/xlink" xlink:type="simple"><person-group><name name-style="western"><surname>Kieffer</surname><given-names>JJ</given-names></name></person-group> (<year>1910a</year>) <article-title>Description de nouveaux microhyménoptères du Brésil.</article-title><source>Annales de la Société Entomologique de France</source><volume>78</volume>: <fpage>287</fpage>–<lpage>348</lpage>.</mixed-citation></ref><ref id="B20"><mixed-citation xmlns:xlink="http://www.w3.org/1999/xlink" xlink:type="simple"><person-group><name name-style="western"><surname>Kieffer</surname><given-names>JJ</given-names></name></person-group> (<year>1910b</year>) <article-title><tp:taxon-name><tp:taxon-name-part taxon-name-part-type="order">Hymenoptera</tp:taxon-name-part></tp:taxon-name>. Fam. <tp:taxon-name><tp:taxon-name-part taxon-name-part-type="family">Scelionidae</tp:taxon-name-part></tp:taxon-name>. Addenda et corrigenda.</article-title><source>Genera Insectorum</source><volume>80</volume>: <fpage>61</fpage>–<lpage>112</lpage>.</mixed-citation></ref><ref id="B21"><mixed-citation xmlns:xlink="http://www.w3.org/1999/xlink" xlink:type="simple"><person-group><name name-style="western"><surname>Kieffer</surname><given-names>JJ</given-names></name></person-group> (<year>1913</year>) <article-title><tp:taxon-name><tp:taxon-name-part taxon-name-part-type="family">Proctotrypidae</tp:taxon-name-part></tp:taxon-name> (3e partie).</article-title><source>Species des Hyménoptères d’Europe et d’Algérie</source><volume>11</volume>: <fpage>161</fpage>–<lpage>304</lpage>.</mixed-citation></ref><ref id="B22"><mixed-citation xmlns:xlink="http://www.w3.org/1999/xlink" xlink:type="simple"><person-group><name name-style="western"><surname>Kieffer</surname><given-names>JJ</given-names></name></person-group> (<year>1926</year>) <source><tp:taxon-name><tp:taxon-name-part taxon-name-part-type="family">Scelionidae</tp:taxon-name-part></tp:taxon-name>. Das Tierreich. Vol. 48.</source><publisher-name>Walter de Gruyter &amp; Co.</publisher-name>, <publisher-loc>Berlin</publisher-loc>, <size units="page">885 pp</size>.</mixed-citation></ref><ref id="B30"><mixed-citation xmlns:xlink="http://www.w3.org/1999/xlink" xlink:type="simple"><person-group><name name-style="western"><surname>Muesebeck</surname><given-names>CFW</given-names></name><name name-style="western"><surname>Walkley</surname><given-names>LM</given-names></name></person-group> (<year>1956</year>) <article-title>Type species of the genera and subgenera of parasitic wasps comprising the superfamily <tp:taxon-name><tp:taxon-name-part taxon-name-part-type="superfamily">Proctotrupoidea</tp:taxon-name-part></tp:taxon-name> (order <tp:taxon-name><tp:taxon-name-part taxon-name-part-type="order">Hymenoptera</tp:taxon-name-part></tp:taxon-name>). Proceedings of the U.S.</article-title><source>National Museum</source><volume>105</volume>: <fpage>319</fpage>–<lpage>419</lpage>. <ext-link xlink:type="simple" ext-link-type="doi" xlink:href="10.5479/si.00963801.3359.319">https://doi.org/10.5479/si.00963801.3359.319</ext-link></mixed-citation></ref><ref id="B25"><mixed-citation xmlns:xlink="http://www.w3.org/1999/xlink" xlink:type="simple"><person-group><name name-style="western"><surname>Masner</surname><given-names>L</given-names></name></person-group> (<year>1976</year>) <article-title>Revisionary notes and keys to world genera of <tp:taxon-name><tp:taxon-name-part taxon-name-part-type="family">Scelionidae</tp:taxon-name-part></tp:taxon-name> (<tp:taxon-name><tp:taxon-name-part taxon-name-part-type="order">Hymenoptera</tp:taxon-name-part></tp:taxon-name>: <tp:taxon-name><tp:taxon-name-part taxon-name-part-type="superfamily">Proctotrupoidea</tp:taxon-name-part></tp:taxon-name>).</article-title><source>Memoirs of the Entomological Society of Canada</source><volume>97</volume>: <fpage>1</fpage>–<lpage>87</lpage>. <ext-link xlink:type="simple" ext-link-type="doi" xlink:href="10.4039/entm10897fv">https://doi.org/10.4039/entm10897fv</ext-link></mixed-citation></ref><ref id="B8"><mixed-citation xmlns:xlink="http://www.w3.org/1999/xlink" xlink:type="simple"><person-group><name name-style="western"><surname>Carpenter</surname><given-names>FM</given-names></name></person-group> (<year>1992</year>) <source><tp:taxon-name><tp:taxon-name-part taxon-name-part-type="phylum">Arthropoda</tp:taxon-name-part></tp:taxon-name> 4. Superclass <tp:taxon-name>Hexopoda</tp:taxon-name>. Treatise on Invertebrate Paleontology, Part R.</source><publisher-name>The Geological Society of America</publisher-name>, <publisher-loc>Boulder, CO</publisher-loc>, <size units="page">655 pp</size>.</mixed-citation></ref><ref id="B13"><mixed-citation xmlns:xlink="http://www.w3.org/1999/xlink" xlink:type="simple"><person-group><name name-style="western"><surname>Johnson</surname><given-names>NF</given-names></name></person-group> (<year>1992</year>) <article-title>Catalog of world <tp:taxon-name><tp:taxon-name-part taxon-name-part-type="superfamily">Proctotrupoidea</tp:taxon-name-part></tp:taxon-name> excluding <tp:taxon-name><tp:taxon-name-part taxon-name-part-type="family">Platygastridae</tp:taxon-name-part></tp:taxon-name>.</article-title><source>Memoirs of the American Entomological Institute</source><volume>51</volume>: <fpage>1</fpage>–<lpage>825</lpage>.</mixed-citation></ref><ref id="B23"><mixed-citation xmlns:xlink="http://www.w3.org/1999/xlink" xlink:type="simple"><person-group><name name-style="western"><surname>Loiácono</surname><given-names>MS</given-names></name><name name-style="western"><surname>Margaría</surname><given-names>CB</given-names></name></person-group> (<year>2002</year>) <article-title><tp:taxon-name><tp:taxon-name-part taxon-name-part-type="superfamily">Ceraphronoidea</tp:taxon-name-part></tp:taxon-name>, <tp:taxon-name><tp:taxon-name-part taxon-name-part-type="superfamily">Platygastroidea</tp:taxon-name-part></tp:taxon-name> and <tp:taxon-name><tp:taxon-name-part taxon-name-part-type="superfamily">Proctotrupoidea</tp:taxon-name-part></tp:taxon-name> from Brazil (<tp:taxon-name><tp:taxon-name-part taxon-name-part-type="order">Hymenoptera</tp:taxon-name-part></tp:taxon-name>).</article-title><source>Neotropical Entomology</source><volume>31</volume>(<issue>4</issue>): <fpage>551</fpage>–<lpage>560</lpage>. <ext-link xlink:type="simple" ext-link-type="doi" xlink:href="10.1590/S1519-566X2002000400007">https://doi.org/10.1590/S1519-566X2002000400007</ext-link></mixed-citation></ref><ref id="B10"><mixed-citation xmlns:xlink="http://www.w3.org/1999/xlink" xlink:type="simple"><person-group><name name-style="western"><surname>De Santis</surname><given-names>L</given-names></name></person-group> (<year>1980</year>) <source>Catálogo de los himenópteros brasileños de la serie <tp:taxon-name><tp:taxon-name-part taxon-name-part-type="above-genus">Parasitica</tp:taxon-name-part></tp:taxon-name> incluyendo <tp:taxon-name><tp:taxon-name-part taxon-name-part-type="superfamily">Bethyloidea</tp:taxon-name-part></tp:taxon-name>.</source><publisher-name>Editora da Universidade Federal do Paraná</publisher-name>, <publisher-loc>Curitiba, Brazil</publisher-loc>, <size units="page">395 pp</size>.</mixed-citation></ref><ref id="B5"><mixed-citation xmlns:xlink="http://www.w3.org/1999/xlink" xlink:type="simple"><person-group><name name-style="western"><surname>Austin</surname><given-names>AD</given-names></name><name name-style="western"><surname>Field</surname><given-names>SA</given-names></name></person-group> (<year>1997</year>) <article-title>The ovipositor system of scelionid and platygastrid wasps (<tp:taxon-name><tp:taxon-name-part taxon-name-part-type="order">Hymenoptera</tp:taxon-name-part></tp:taxon-name>: <tp:taxon-name><tp:taxon-name-part taxon-name-part-type="superfamily">Platygastroidea</tp:taxon-name-part></tp:taxon-name>): comparative morphology and phylogenetic implications.</article-title><source>Invertebrate Taxonomy</source><volume>11</volume>: <fpage>1</fpage>–<lpage>87</lpage>. <ext-link xlink:type="simple" ext-link-type="doi" xlink:href="10.1071/IT95048">https://doi.org/10.1071/IT95048</ext-link></mixed-citation></ref><ref id="B32"><mixed-citation xmlns:xlink="http://www.w3.org/1999/xlink" xlink:type="simple"><person-group><name name-style="western"><surname>Murray</surname><given-names>EA</given-names></name><name name-style="western"><surname>Heraty</surname><given-names>JM</given-names></name></person-group> (<year>2016</year>) <article-title>Invading Africa: a novel transoceanic dispersal by a New World ant parasitoid.</article-title><source>Journal of Biogeography</source><volume>43</volume>: <fpage>1750</fpage>–<lpage>1761</lpage>. doi: <ext-link xlink:type="simple" ext-link-type="doi" xlink:href="10.1111/jbi.12789">10.1111/jbi.12789</ext-link></mixed-citation></ref></ref-list></tp:taxon-treatment>
