# Supplementary material for: Revision of the World species of the genus Chromoteleia Ashmead (Hymenoptera, Platygastridae, Scelioninae)
Source: Zookeys. 2018 Aug 1;(778):1–95. doi: 10.3897/zookeys.778.25775 (PMC6082922; doi:10.3897/zookeys.778.25775)
Supplement: XML Treatment for Chromoteleia alternata [file zookeys.778.25775-treatment3.xml]

<!DOCTYPE tp:taxon-treatment
  PUBLIC "-//TaxonX//DTD Taxonomic Treatment Publishing DTD v0 20100105//EN" "tax-treatment-NSO.dtd">
<tp:taxon-treatment xmlns:tp="http://www.plazi.org/taxpub"><tp:treatment-meta><kwd-group><label>Taxon classification</label><kwd><named-content xmlns:xlink="http://www.w3.org/1999/xlink" content-type="kingdom">Animalia</named-content></kwd><kwd><named-content xmlns:xlink="http://www.w3.org/1999/xlink" content-type="order">Hymenoptera</named-content></kwd><kwd><named-content xmlns:xlink="http://www.w3.org/1999/xlink" content-type="family">Scelionidae</named-content></kwd></kwd-group><mixed-citation publication-type="journal"><person-group><name><surname>Chen</surname><given-names>Hua-yan</given-names></name><name><surname>Talamas</surname><given-names>Elijah J.</given-names></name><name><surname>Valerio</surname><given-names>Alejandro A.</given-names></name><name><surname>Masner</surname><given-names>Lubomír</given-names></name><name><surname>Johnson</surname><given-names>Norman F.</given-names></name></person-group><article-title>Revision of the World species of the genus <italic><tp:taxon-name><tp:taxon-name-part taxon-name-part-type="genus" reg="Chromoteleia">Chromoteleia</tp:taxon-name-part></tp:taxon-name></italic> Ashmead (<tp:taxon-name><tp:taxon-name-part taxon-name-part-type="order">Hymenoptera</tp:taxon-name-part></tp:taxon-name>, <tp:taxon-name><tp:taxon-name-part taxon-name-part-type="family">Platygastridae</tp:taxon-name-part></tp:taxon-name>, <tp:taxon-name><tp:taxon-name-part taxon-name-part-type="subfamily">Scelioninae</tp:taxon-name-part></tp:taxon-name>)</article-title><source>Zookeys</source><day>1</day><month>8</month><year>2018</year><volume>2018</volume><issue>778</issue><fpage>1</fpage><lpage>95</lpage><pub-id pub-id-type="doi">10.3897/zookeys.778.25775</pub-id></mixed-citation></tp:treatment-meta><tp:nomenclature><tp:taxon-name>
            <tp:taxon-name-part taxon-name-part-type="genus" reg="Chromoteleia">Chromoteleia</tp:taxon-name-part>
            <tp:taxon-name-part taxon-name-part-type="species" reg="alternata">alternata</tp:taxon-name-part>
            <object-id xmlns:xlink="http://www.w3.org/1999/xlink" content-type="zoobank" xlink:type="simple">http://zoobank.org/5BA6E119-AF80-47BA-9BF6-A28039A09E23</object-id>
            <object-id xmlns:xlink="http://www.w3.org/1999/xlink" xlink:type="simple">http://bioguid.osu.edu/xbiod_concepts/318205</object-id>
          </tp:taxon-name><tp:taxon-authority>Chen &amp; Johnson</tp:taxon-authority><tp:taxon-status xmlns:xlink="http://www.w3.org/1999/xlink" xlink:type="simple">sp. n.</tp:taxon-status><xref ref-type="fig" rid="F8">Figures 36–41</xref></tp:nomenclature><tp:treatment-sec sec-type="description" id="SECID0EYICI"><title>Description.</title><p>Body length of female: 5.38–5.90 mm (n = 10). Body length of male: 4.40–4.93 mm (n = 20). Color of A1: yellow to orange. A6 in female: as wide as long. A5 in female: distinctly longer than wide. A6 in male: approximately 2.0× longer than wide. Number of basiconic sensilla on A7: 0. Number of basiconic sensilla on A12: 1. Sculpture of dorsal A1: striate. Color of head: black. Sculpture of frons directly above interantennal process: transversely striate to rugose. Central keel: present only in ventral portion of frons. Ventral margin of clypeus: pointed. Granulate microsculpture of dorsal frons: present. Occipital carina: complete. Granulate microsculpture of vertex: absent. Sculpture of occiput: smooth. Sculpture of gena: dorsoventrally strigose.</p><p>Color of mesosoma: orange. Sculpture of epicoxal lobe posterior of propleural epicoxal sulcus: sparsely punctate. Sculpture of lateral pronotal area above pronotal cervical sulcus: rugulose. Sculpture of netrion: punctate rugose anteriorly, smooth posteriorly. Microsculpture of mesoscutum: granulate. Macrosculpture of mesoscutal midlobe: punctate rugose anteriorly, sparsely punctate posteriorly. Macrosculpture of lateral lobe of mesoscutum: sparsely punctate. Sculpture of notaulus: smooth. Median mesoscutal carina: present anteriorly, not extending to posterior margin of mesoscutum. Mesoscutellum in lateral view: convex. Sculpture of mesoscutellum: smooth medially, densely punctate laterally. Shape of metascutellum: trapezoidal with broad posterior margin. Median metascutellar carina: absent or indistinguishable from sculpture. Sculpture of metascutellum: rugose. Mesopleural carina: present. Sculpture of mesepisternum below femoral depression: rugose anteriorly, sparsely punctate posteriorly. Sculpture of dorsal metapleural area: rugose; smooth. Setation of dorsal metapleural area: absent. Setation of area directly dorsal to the metapleural triangle: absent. Sculpture of ventral metapleural area: rugose anteriorly, obliquely striate posteriorly. Color of legs: orange yellow throughout. Length of hind basitarsus: distinctly longer than remaining segments combined. Sculpture of hind coxa: largely smooth, with sparse fine punctures.</p><p>Length of postmarginal vein: approximately as long as stigmal vein.</p><p>Color of metasoma in female: variably patterned in alternating orange yellow and dark brown. Color of metasoma in male: dark brown to black. Horn on T1 in female: present. Striae of posterior margin of T1 in female: dense. Striae of T1 in male: dense. Transverse sulcus on T2: present. Sculpture of T2: densely longitudinally striate, punctate rugulose in interstices. Sculpture of T6 in female: longitudinally punctate rugose. Length of T6 in female: at least 1.5× longer than wide. Shape of T6 in female in lateral view: flat. Apical spine on female T6: absent. Sculpture of T6 in male: densely punctate. Sculpture of T7 in male: densely punctate. Posterior margin of T7 in male: straight. Sculpture of medial S2: densely longitudinally striate with fine punctures in interstices.</p><fig id="F8" position="float" orientation="portrait"><label>Figures 36–41.</label><caption><p><italic><tp:taxon-name><tp:taxon-name-part taxon-name-part-type="genus" reg="Chromoteleia">Chromoteleia</tp:taxon-name-part><tp:taxon-name-part taxon-name-part-type="species" reg="alternata">alternata</tp:taxon-name-part></tp:taxon-name></italic> sp. n., female, holotype (<named-content xmlns:xlink="http://www.w3.org/1999/xlink" content-type="dwc:institutional_code" xlink:type="simple">OSUC</named-content><ext-link xmlns:xlink="http://www.w3.org/1999/xlink" ext-link-type="uri" xlink:href="http://hol.osu.edu/spmInfo.html?id=OSUC%20136573" xlink:type="simple">136573</ext-link>). <bold>36</bold> Lateral habitus <bold>37</bold> Head and mesosoma, lateral view <bold>38</bold> Dorsal habitus <bold>39</bold> Head and mesosoma, dorsal view <bold>40</bold> Head, anterior view <bold>41</bold> Metasoma, dorsal view.</p></caption><graphic xmlns:xlink="http://www.w3.org/1999/xlink" xlink:href="zookeys-778-001-g008.jpg" position="float" orientation="portrait" xlink:type="simple" id="oo_220420.jpg"/></fig></tp:treatment-sec><tp:treatment-sec sec-type="diagnosis" id="SECID0EMKCI"><title>Diagnosis.</title><p>This species can be easily distinguished from other <italic><tp:taxon-name><tp:taxon-name-part taxon-name-part-type="genus" reg="Chromoteleia">Chromoteleia</tp:taxon-name-part></tp:taxon-name></italic> species by the following combination of characters: female metasoma variably patterned in alternating orange yellow and dark brown, central keel present only in ventral portion of frons, and notaulus smooth.</p></tp:treatment-sec><tp:treatment-sec sec-type="etymology" id="SECID0EZKCI"><title>Etymology.</title><p>The epithet is inspired by the Latin word for alternate, in reference to the variably patterned in alternating orange yellow and yellow on metasoma, and is intended to be treated as a noun.</p></tp:treatment-sec><tp:treatment-sec sec-type="distribution" id="SECID0E5KCI"><title>Link to distribution map.</title><p>[<ext-link xmlns:xlink="http://www.w3.org/1999/xlink" xlink:type="simple" ext-link-type="uri" xlink:href="http://hol.osu.edu/map-large.html?id=452211">http://hol.osu.edu/map-large.html?id=452211</ext-link>]</p></tp:treatment-sec><tp:treatment-sec sec-type="material" id="SECID0EJLCI"><title>Material examined.</title><p>Holotype, female: <bold>BRAZIL</bold>: ES, Santa Teresa, 660 m, <named-content xmlns:xlink="http://www.w3.org/1999/xlink" content-type="dwc:verbatimCoordinates" xlink:type="simple"><named-content content-type="geo-json" specific-use="{&#34;type&#34;:&#34;Point&#34;,&#34;coordinates&#34;:[-40.533333,-19.971944]}" id="NCID0EULCI" xlink:type="simple">19°58'19"S, 40°32'00"W</named-content></named-content>, Santa Lucia Biological Station, 30.V–2.VI.1997, yellow pan trap, W. A. Hoffmann &amp; R. Ribeiro, <named-content xmlns:xlink="http://www.w3.org/1999/xlink" content-type="dwc:institutional_code" xlink:type="simple">OSUC</named-content><ext-link xmlns:xlink="http://www.w3.org/1999/xlink" ext-link-type="uri" xlink:href="http://hol.osu.edu/spmInfo.html?id=OSUC%20136573" xlink:type="simple">136573</ext-link> (deposited in <named-content xmlns:xlink="http://www.w3.org/1999/xlink" content-type="dwc:institutional_code" xlink:type="simple">OSUC</named-content>). <italic>Paratypes</italic>: <bold>BRAZIL</bold>: 9 females, 56 males, <named-content xmlns:xlink="http://www.w3.org/1999/xlink" content-type="dwc:institutional_code" xlink:type="simple">OSUC</named-content><ext-link xmlns:xlink="http://www.w3.org/1999/xlink" ext-link-type="uri" xlink:href="http://hol.osu.edu/spmInfo.html?id=OSUC%20149637" xlink:type="simple">149637</ext-link>, <ext-link xmlns:xlink="http://www.w3.org/1999/xlink" ext-link-type="uri" xlink:href="http://hol.osu.edu/spmInfo.html?id=OSUC%20149645" xlink:type="simple">149645</ext-link>, <ext-link xmlns:xlink="http://www.w3.org/1999/xlink" ext-link-type="uri" xlink:href="http://hol.osu.edu/spmInfo.html?id=OSUC%20202506" xlink:type="simple">202506</ext-link>–<ext-link xmlns:xlink="http://www.w3.org/1999/xlink" ext-link-type="uri" xlink:href="http://hol.osu.edu/spmInfo.html?id=OSUC%20202508" xlink:type="simple">202508</ext-link> (<named-content xmlns:xlink="http://www.w3.org/1999/xlink" content-type="dwc:institutional_code" xlink:type="simple">AEIC</named-content>); <named-content xmlns:xlink="http://www.w3.org/1999/xlink" content-type="dwc:institutional_code" xlink:type="simple">OSUC</named-content><ext-link xmlns:xlink="http://www.w3.org/1999/xlink" ext-link-type="uri" xlink:href="http://hol.osu.edu/spmInfo.html?id=OSUC%20586304" xlink:type="simple">586304</ext-link>–<ext-link xmlns:xlink="http://www.w3.org/1999/xlink" ext-link-type="uri" xlink:href="http://hol.osu.edu/spmInfo.html?id=OSUC%20586305" xlink:type="simple">586305</ext-link>, <ext-link xmlns:xlink="http://www.w3.org/1999/xlink" ext-link-type="uri" xlink:href="http://hol.osu.edu/spmInfo.html?id=OSUC%20586307" xlink:type="simple">586307</ext-link>, <ext-link xmlns:xlink="http://www.w3.org/1999/xlink" ext-link-type="uri" xlink:href="http://hol.osu.edu/spmInfo.html?id=OSUC%20586309" xlink:type="simple">586309</ext-link>, <ext-link xmlns:xlink="http://www.w3.org/1999/xlink" ext-link-type="uri" xlink:href="http://hol.osu.edu/spmInfo.html?id=OSUC%20586320" xlink:type="simple">586320</ext-link>–<ext-link xmlns:xlink="http://www.w3.org/1999/xlink" ext-link-type="uri" xlink:href="http://hol.osu.edu/spmInfo.html?id=OSUC%20586321" xlink:type="simple">586321</ext-link>, <ext-link xmlns:xlink="http://www.w3.org/1999/xlink" ext-link-type="uri" xlink:href="http://hol.osu.edu/spmInfo.html?id=OSUC%20586323" xlink:type="simple">586323</ext-link>–<ext-link xmlns:xlink="http://www.w3.org/1999/xlink" ext-link-type="uri" xlink:href="http://hol.osu.edu/spmInfo.html?id=OSUC%20586326" xlink:type="simple">586326</ext-link>, <ext-link xmlns:xlink="http://www.w3.org/1999/xlink" ext-link-type="uri" xlink:href="http://hol.osu.edu/spmInfo.html?id=OSUC%20586575" xlink:type="simple">586575</ext-link>–<ext-link xmlns:xlink="http://www.w3.org/1999/xlink" ext-link-type="uri" xlink:href="http://hol.osu.edu/spmInfo.html?id=OSUC%20586576" xlink:type="simple">586576</ext-link>, <ext-link xmlns:xlink="http://www.w3.org/1999/xlink" ext-link-type="uri" xlink:href="http://hol.osu.edu/spmInfo.html?id=OSUC%20586582" xlink:type="simple">586582</ext-link>–<ext-link xmlns:xlink="http://www.w3.org/1999/xlink" ext-link-type="uri" xlink:href="http://hol.osu.edu/spmInfo.html?id=OSUC%20586584" xlink:type="simple">586584</ext-link>, <ext-link xmlns:xlink="http://www.w3.org/1999/xlink" ext-link-type="uri" xlink:href="http://hol.osu.edu/spmInfo.html?id=OSUC%20586588" xlink:type="simple">586588</ext-link>–<ext-link xmlns:xlink="http://www.w3.org/1999/xlink" ext-link-type="uri" xlink:href="http://hol.osu.edu/spmInfo.html?id=OSUC%20586589" xlink:type="simple">586589</ext-link>, <ext-link xmlns:xlink="http://www.w3.org/1999/xlink" ext-link-type="uri" xlink:href="http://hol.osu.edu/spmInfo.html?id=OSUC%20586591" xlink:type="simple">586591</ext-link>–<ext-link xmlns:xlink="http://www.w3.org/1999/xlink" ext-link-type="uri" xlink:href="http://hol.osu.edu/spmInfo.html?id=OSUC%20586595" xlink:type="simple">586595</ext-link>, <ext-link xmlns:xlink="http://www.w3.org/1999/xlink" ext-link-type="uri" xlink:href="http://hol.osu.edu/spmInfo.html?id=OSUC%20586597" xlink:type="simple">586597</ext-link>, <ext-link xmlns:xlink="http://www.w3.org/1999/xlink" ext-link-type="uri" xlink:href="http://hol.osu.edu/spmInfo.html?id=OSUC%20586599" xlink:type="simple">586599</ext-link>, <ext-link xmlns:xlink="http://www.w3.org/1999/xlink" ext-link-type="uri" xlink:href="http://hol.osu.edu/spmInfo.html?id=OSUC%20586601" xlink:type="simple">586601</ext-link>–<ext-link xmlns:xlink="http://www.w3.org/1999/xlink" ext-link-type="uri" xlink:href="http://hol.osu.edu/spmInfo.html?id=OSUC%20586602" xlink:type="simple">586602</ext-link> (<named-content xmlns:xlink="http://www.w3.org/1999/xlink" content-type="dwc:institutional_code" xlink:type="simple">CNCI</named-content>); <named-content xmlns:xlink="http://www.w3.org/1999/xlink" content-type="dwc:institutional_code" xlink:type="simple">OSUC</named-content><ext-link xmlns:xlink="http://www.w3.org/1999/xlink" ext-link-type="uri" xlink:href="http://hol.osu.edu/spmInfo.html?id=OSUC%20199607" xlink:type="simple">199607</ext-link> (<named-content xmlns:xlink="http://www.w3.org/1999/xlink" content-type="dwc:institutional_code" xlink:type="simple">FSCA</named-content>); <named-content xmlns:xlink="http://www.w3.org/1999/xlink" content-type="dwc:institutional_code" xlink:type="simple">OSUC</named-content><ext-link xmlns:xlink="http://www.w3.org/1999/xlink" ext-link-type="uri" xlink:href="http://hol.osu.edu/spmInfo.html?id=OSUC%20127206" xlink:type="simple">127206</ext-link>, <ext-link xmlns:xlink="http://www.w3.org/1999/xlink" ext-link-type="uri" xlink:href="http://hol.osu.edu/spmInfo.html?id=OSUC%20128954" xlink:type="simple">128954</ext-link>, <ext-link xmlns:xlink="http://www.w3.org/1999/xlink" ext-link-type="uri" xlink:href="http://hol.osu.edu/spmInfo.html?id=OSUC%20136099" xlink:type="simple">136099</ext-link>, <ext-link xmlns:xlink="http://www.w3.org/1999/xlink" ext-link-type="uri" xlink:href="http://hol.osu.edu/spmInfo.html?id=OSUC%20137616" xlink:type="simple">137616</ext-link>, <ext-link xmlns:xlink="http://www.w3.org/1999/xlink" ext-link-type="uri" xlink:href="http://hol.osu.edu/spmInfo.html?id=OSUC%20148096" xlink:type="simple">148096</ext-link>, <ext-link xmlns:xlink="http://www.w3.org/1999/xlink" ext-link-type="uri" xlink:href="http://hol.osu.edu/spmInfo.html?id=OSUC%20149994" xlink:type="simple">149994</ext-link>, <ext-link xmlns:xlink="http://www.w3.org/1999/xlink" ext-link-type="uri" xlink:href="http://hol.osu.edu/spmInfo.html?id=OSUC%20233157" xlink:type="simple">233157</ext-link>, <ext-link xmlns:xlink="http://www.w3.org/1999/xlink" ext-link-type="uri" xlink:href="http://hol.osu.edu/spmInfo.html?id=OSUC%20233159" xlink:type="simple">233159</ext-link>–<ext-link xmlns:xlink="http://www.w3.org/1999/xlink" ext-link-type="uri" xlink:href="http://hol.osu.edu/spmInfo.html?id=OSUC%20233160" xlink:type="simple">233160</ext-link>, <ext-link xmlns:xlink="http://www.w3.org/1999/xlink" ext-link-type="uri" xlink:href="http://hol.osu.edu/spmInfo.html?id=OSUC%20233198" xlink:type="simple">233198</ext-link>, <ext-link xmlns:xlink="http://www.w3.org/1999/xlink" ext-link-type="uri" xlink:href="http://hol.osu.edu/spmInfo.html?id=OSUC%20233332" xlink:type="simple">233332</ext-link>, <ext-link xmlns:xlink="http://www.w3.org/1999/xlink" ext-link-type="uri" xlink:href="http://hol.osu.edu/spmInfo.html?id=OSUC%20235222" xlink:type="simple">235222</ext-link>, <ext-link xmlns:xlink="http://www.w3.org/1999/xlink" ext-link-type="uri" xlink:href="http://hol.osu.edu/spmInfo.html?id=OSUC%20254872" xlink:type="simple">254872</ext-link>–<ext-link xmlns:xlink="http://www.w3.org/1999/xlink" ext-link-type="uri" xlink:href="http://hol.osu.edu/spmInfo.html?id=OSUC%20254874" xlink:type="simple">254874</ext-link>, 79997 (MZSP); <named-content xmlns:xlink="http://www.w3.org/1999/xlink" content-type="dwc:institutional_code" xlink:type="simple">OSUC</named-content><ext-link xmlns:xlink="http://www.w3.org/1999/xlink" ext-link-type="uri" xlink:href="http://hol.osu.edu/spmInfo.html?id=OSUC%20122256" xlink:type="simple">122256</ext-link>, <ext-link xmlns:xlink="http://www.w3.org/1999/xlink" ext-link-type="uri" xlink:href="http://hol.osu.edu/spmInfo.html?id=OSUC%20126972" xlink:type="simple">126972</ext-link>, <ext-link xmlns:xlink="http://www.w3.org/1999/xlink" ext-link-type="uri" xlink:href="http://hol.osu.edu/spmInfo.html?id=OSUC%20138446" xlink:type="simple">138446</ext-link>, <ext-link xmlns:xlink="http://www.w3.org/1999/xlink" ext-link-type="uri" xlink:href="http://hol.osu.edu/spmInfo.html?id=OSUC%20147578" xlink:type="simple">147578</ext-link>, <ext-link xmlns:xlink="http://www.w3.org/1999/xlink" ext-link-type="uri" xlink:href="http://hol.osu.edu/spmInfo.html?id=OSUC%20148058" xlink:type="simple">148058</ext-link>, <ext-link xmlns:xlink="http://www.w3.org/1999/xlink" ext-link-type="uri" xlink:href="http://hol.osu.edu/spmInfo.html?id=OSUC%20148097" xlink:type="simple">148097</ext-link>, <ext-link xmlns:xlink="http://www.w3.org/1999/xlink" ext-link-type="uri" xlink:href="http://hol.osu.edu/spmInfo.html?id=OSUC%20149921" xlink:type="simple">149921</ext-link>, <ext-link xmlns:xlink="http://www.w3.org/1999/xlink" ext-link-type="uri" xlink:href="http://hol.osu.edu/spmInfo.html?id=OSUC%20149995" xlink:type="simple">149995</ext-link>, <ext-link xmlns:xlink="http://www.w3.org/1999/xlink" ext-link-type="uri" xlink:href="http://hol.osu.edu/spmInfo.html?id=OSUC%20150331" xlink:type="simple">150331</ext-link>, <ext-link xmlns:xlink="http://www.w3.org/1999/xlink" ext-link-type="uri" xlink:href="http://hol.osu.edu/spmInfo.html?id=OSUC%20233158" xlink:type="simple">233158</ext-link>, <ext-link xmlns:xlink="http://www.w3.org/1999/xlink" ext-link-type="uri" xlink:href="http://hol.osu.edu/spmInfo.html?id=OSUC%20233161" xlink:type="simple">233161</ext-link>, <ext-link xmlns:xlink="http://www.w3.org/1999/xlink" ext-link-type="uri" xlink:href="http://hol.osu.edu/spmInfo.html?id=OSUC%20233197" xlink:type="simple">233197</ext-link>, <ext-link xmlns:xlink="http://www.w3.org/1999/xlink" ext-link-type="uri" xlink:href="http://hol.osu.edu/spmInfo.html?id=OSUC%20233199" xlink:type="simple">233199</ext-link>, <ext-link xmlns:xlink="http://www.w3.org/1999/xlink" ext-link-type="uri" xlink:href="http://hol.osu.edu/spmInfo.html?id=OSUC%20233331" xlink:type="simple">233331</ext-link>, <ext-link xmlns:xlink="http://www.w3.org/1999/xlink" ext-link-type="uri" xlink:href="http://hol.osu.edu/spmInfo.html?id=OSUC%20246487" xlink:type="simple">246487</ext-link>, <ext-link xmlns:xlink="http://www.w3.org/1999/xlink" ext-link-type="uri" xlink:href="http://hol.osu.edu/spmInfo.html?id=OSUC%20254871" xlink:type="simple">254871</ext-link>, <ext-link xmlns:xlink="http://www.w3.org/1999/xlink" ext-link-type="uri" xlink:href="http://hol.osu.edu/spmInfo.html?id=OSUC%20322558" xlink:type="simple">322558</ext-link> (<named-content xmlns:xlink="http://www.w3.org/1999/xlink" content-type="dwc:institutional_code" xlink:type="simple">OSUC</named-content>).</p></tp:treatment-sec></tp:taxon-treatment>
