# Supplementary material for: Revision of the World species of the genus Chromoteleia Ashmead (Hymenoptera, Platygastridae, Scelioninae)
Source: Zookeys. 2018 Aug 1;(778):1–95. doi: 10.3897/zookeys.778.25775 (PMC6082922; doi:10.3897/zookeys.778.25775)
Supplement: XML Treatment for Chromoteleia curta [file zookeys.778.25775-treatment9.xml]

<!DOCTYPE tp:taxon-treatment
  PUBLIC "-//TaxonX//DTD Taxonomic Treatment Publishing DTD v0 20100105//EN" "tax-treatment-NSO.dtd">
<tp:taxon-treatment xmlns:tp="http://www.plazi.org/taxpub"><tp:treatment-meta><kwd-group><label>Taxon classification</label><kwd><named-content xmlns:xlink="http://www.w3.org/1999/xlink" content-type="kingdom">Animalia</named-content></kwd><kwd><named-content xmlns:xlink="http://www.w3.org/1999/xlink" content-type="order">Hymenoptera</named-content></kwd><kwd><named-content xmlns:xlink="http://www.w3.org/1999/xlink" content-type="family">Scelionidae</named-content></kwd></kwd-group><mixed-citation publication-type="journal"><person-group><name><surname>Chen</surname><given-names>Hua-yan</given-names></name><name><surname>Talamas</surname><given-names>Elijah J.</given-names></name><name><surname>Valerio</surname><given-names>Alejandro A.</given-names></name><name><surname>Masner</surname><given-names>Lubomír</given-names></name><name><surname>Johnson</surname><given-names>Norman F.</given-names></name></person-group><article-title>Revision of the World species of the genus <italic><tp:taxon-name><tp:taxon-name-part taxon-name-part-type="genus" reg="Chromoteleia">Chromoteleia</tp:taxon-name-part></tp:taxon-name></italic> Ashmead (<tp:taxon-name><tp:taxon-name-part taxon-name-part-type="order">Hymenoptera</tp:taxon-name-part></tp:taxon-name>, <tp:taxon-name><tp:taxon-name-part taxon-name-part-type="family">Platygastridae</tp:taxon-name-part></tp:taxon-name>, <tp:taxon-name><tp:taxon-name-part taxon-name-part-type="subfamily">Scelioninae</tp:taxon-name-part></tp:taxon-name>)</article-title><source>Zookeys</source><day>1</day><month>8</month><year>2018</year><volume>2018</volume><issue>778</issue><fpage>1</fpage><lpage>95</lpage><pub-id pub-id-type="doi">10.3897/zookeys.778.25775</pub-id></mixed-citation></tp:treatment-meta><tp:nomenclature><tp:taxon-name>
            <tp:taxon-name-part taxon-name-part-type="genus" reg="Chromoteleia">Chromoteleia</tp:taxon-name-part>
            <tp:taxon-name-part taxon-name-part-type="species" reg="curta">curta</tp:taxon-name-part>
            <object-id xmlns:xlink="http://www.w3.org/1999/xlink" content-type="zoobank" xlink:type="simple">http://zoobank.org/E661A7C8-E5DA-4F9A-8507-6D8447DC59AA</object-id>
            <object-id xmlns:xlink="http://www.w3.org/1999/xlink" xlink:type="simple">http://bioguid.osu.edu/xbiod_concepts/318230</object-id>
          </tp:taxon-name><tp:taxon-authority>Chen &amp; Johnson</tp:taxon-authority><tp:taxon-status xmlns:xlink="http://www.w3.org/1999/xlink" xlink:type="simple">sp. n.</tp:taxon-status><xref ref-type="fig" rid="F16">Figures 82–87</xref><xref ref-type="fig" rid="F17">, 88–93</xref><xref ref-type="fig" rid="F42">, 239</xref></tp:nomenclature><tp:treatment-sec sec-type="description" id="SECID0EPJAK"><title>Description.</title><p>Body length of female: 4.23–5.27 mm (n = 20). Body length of male: 4.10–5.13 mm (n = 20). Color of A1: yellow to orange. A6 in female: as wide as long. A5 in female: distinctly longer than wide. A6 in male: as long as wide. Number of basiconic sensilla on A7: 1. Number of basiconic sensilla on A12: 1. Sculpture of dorsal A1: punctate. Color of head: black. Sculpture of frons directly above interantennal process: punctate rugose. Central keel: present, interrupted medially. Ventral margin of clypeus: pointed. Granulate microsculpture of dorsal frons: absent. Occipital carina: interrupted medially. Granulate microsculpture of vertex: absent. Sculpture of occiput: smooth. Sculpture of gena: narrowly smooth ventrally, punctate rugose dorsally.</p><p>Color of mesosoma: variably orange to black. Sculpture of epicoxal lobe posterior of propleural epicoxal sulcus: densely punctate. Sculpture of lateral pronotal area above pronotal cervical sulcus: smooth dorsally, rugose ventrally. Sculpture of netrion: rugose. Microsculpture of mesoscutum: granulate. Macrosculpture of mesoscutal midlobe: punctate rugose anteriorly, sparsely punctate posteriorly. Macrosculpture of lateral lobe of mesoscutum: sparsely punctate. Sculpture of notaulus: foveate. Notaular foveae: interconnected. Median mesoscutal carina: present anteriorly, not extending to posterior margin of mesoscutum. Mesoscutellum in lateral view: flat. Sculpture of mesoscutellum: smooth medially, densely punctate laterally. Shape of metascutellum: trapezoidal with broad posterior margin. Median metascutellar carina: absent or indistinguishable from sculpture. Sculpture of metascutellum: rugose. Sculpture of lateral propodeal area: rugose. Mesopleural carina: present. Sculpture of mesepisternum below femoral depression: punctate throughout. Sculpture of dorsal metapleural area: rugose. Setation of dorsal metapleural area: absent. Setation of area directly dorsal to the metapleural triangle: present. Sculpture of ventral metapleural area: rugose throughout. Color of legs: orange yellow throughout. Length of hind basitarsus: distinctly longer than remaining segments combined. Sculpture of hind coxa: largely smooth, with sparse fine punctures.</p><p>Length of postmarginal vein: approximately as long as stigmal vein.</p><p>Color of metasoma in female: black. Horn on T1 in female: present. Striae of posterior margin of T1 in female: dense. Striae of T1 in male: sparse. Transverse sulcus on T2: present. Sculpture of T2: densely longitudinally striate, punctate rugulose in interstices. Sculpture of T6 in female: longitudinally punctate rugose. Length of T6 in female: approximately as long as wide. Shape of T6 in female in lateral view: flat. Apical spine on female T6: absent. Sculpture of T6 in male: densely longitudinally striate with fine punctures in interstices. Sculpture of T7 in male: granulate. Posterior margin of T7 in male: straight. Sculpture of medial S2: densely longitudinally striate with fine punctures in interstices.</p><fig id="F16" position="float" orientation="portrait"><label>Figures 82–87.</label><caption><p><italic><tp:taxon-name><tp:taxon-name-part taxon-name-part-type="genus" reg="Chromoteleia">Chromoteleia</tp:taxon-name-part><tp:taxon-name-part taxon-name-part-type="species" reg="curta">curta</tp:taxon-name-part></tp:taxon-name></italic> sp. n., female, holotype (<named-content xmlns:xlink="http://www.w3.org/1999/xlink" content-type="dwc:institutional_code" xlink:type="simple">OSUC</named-content><ext-link xmlns:xlink="http://www.w3.org/1999/xlink" ext-link-type="uri" xlink:href="http://hol.osu.edu/spmInfo.html?id=OSUC%20185626" xlink:type="simple">185626</ext-link>). <bold>82</bold> Lateral habitus <bold>83</bold> Head and mesosoma, lateral view <bold>84</bold> Dorsal habitus <bold>85</bold> Head and mesosoma, dorsal view <bold>86</bold> Head, anterior view <bold>87</bold> Metasoma, dorsal view. (NOTE: light form)</p></caption><graphic xmlns:xlink="http://www.w3.org/1999/xlink" xlink:href="zookeys-778-001-g016.jpg" position="float" orientation="portrait" xlink:type="simple" id="oo_220428.jpg"/></fig><fig id="F17" position="float" orientation="portrait"><label>Figures 88–93.</label><caption><p><italic><tp:taxon-name><tp:taxon-name-part taxon-name-part-type="genus" reg="Chromoteleia">Chromoteleia</tp:taxon-name-part><tp:taxon-name-part taxon-name-part-type="species" reg="curta">curta</tp:taxon-name-part></tp:taxon-name></italic> sp. n., female, paratype (<named-content xmlns:xlink="http://www.w3.org/1999/xlink" content-type="dwc:institutional_code" xlink:type="simple">OSUC</named-content><ext-link xmlns:xlink="http://www.w3.org/1999/xlink" ext-link-type="uri" xlink:href="http://hol.osu.edu/spmInfo.html?id=OSUC%20149925" xlink:type="simple">149925</ext-link>). <bold>88</bold> Lateral habitus <bold>89</bold> Head and mesosoma, lateral view <bold>90</bold> Dorsal habitus <bold>91</bold> Head and mesosoma, dorsal view <bold>92</bold> Head, anterior view <bold>93</bold> Metasoma, dorsal view. (NOTE: dark form)</p></caption><graphic xmlns:xlink="http://www.w3.org/1999/xlink" xlink:href="zookeys-778-001-g017.jpg" position="float" orientation="portrait" xlink:type="simple" id="oo_220429.jpg"/></fig></tp:treatment-sec><tp:treatment-sec sec-type="diagnosis" id="SECID0EPMAK"><title>Diagnosis.</title><p>This species is similar to <italic><tp:taxon-name><tp:taxon-name-part taxon-name-part-type="genus" reg="Chromoteleia">C.</tp:taxon-name-part><tp:taxon-name-part taxon-name-part-type="species" reg="parvitas">parvitas</tp:taxon-name-part></tp:taxon-name></italic>, but it can be distinguished by the combination of the following characters: A5 in female distinctly longer than wide, postmarginal vein approximately as long as stigmal vein, female T1 horn present.</p></tp:treatment-sec><tp:treatment-sec sec-type="etymology" id="SECID0EANAK"><title>Etymology.</title><p>The epithet is inspired by the Latin word for shortened, in reference to the short median mesoscutal carina, and is intended to be treated as an adjective.</p></tp:treatment-sec><tp:treatment-sec sec-type="distribution" id="SECID0EFNAK"><title>Link to distribution map.</title><p>[<ext-link xmlns:xlink="http://www.w3.org/1999/xlink" xlink:type="simple" ext-link-type="uri" xlink:href="http://hol.osu.edu/map-large.html?id=318230">http://hol.osu.edu/map-large.html?id=318230</ext-link>]</p></tp:treatment-sec><tp:treatment-sec sec-type="material" id="SECID0EQNAK"><title>Material examined.</title><p>Holotype, female: <bold>BRAZIL</bold>: SP, Trilha da Anta, Base Barra Grande, YPT B0, Intervales State Park, 11.XII–14.XII.2000, yellow pan trap, M. T. Tavares, <named-content xmlns:xlink="http://www.w3.org/1999/xlink" content-type="dwc:institutional_code" xlink:type="simple">OSUC</named-content><ext-link xmlns:xlink="http://www.w3.org/1999/xlink" ext-link-type="uri" xlink:href="http://hol.osu.edu/spmInfo.html?id=OSUC%20185626" xlink:type="simple">185626</ext-link> (deposited in MZSP). <italic>Paratypes</italic>: (22 females, 25 males) <bold>BRAZIL</bold>: 13 females, 19 males, <named-content xmlns:xlink="http://www.w3.org/1999/xlink" content-type="dwc:institutional_code" xlink:type="simple">OSUC</named-content><ext-link xmlns:xlink="http://www.w3.org/1999/xlink" ext-link-type="uri" xlink:href="http://hol.osu.edu/spmInfo.html?id=OSUC%20202509" xlink:type="simple">202509</ext-link> (<named-content xmlns:xlink="http://www.w3.org/1999/xlink" content-type="dwc:institutional_code" xlink:type="simple">AEIC</named-content>); <named-content xmlns:xlink="http://www.w3.org/1999/xlink" content-type="dwc:institutional_code" xlink:type="simple">OSUC</named-content><ext-link xmlns:xlink="http://www.w3.org/1999/xlink" ext-link-type="uri" xlink:href="http://hol.osu.edu/spmInfo.html?id=OSUC%20578000" xlink:type="simple">578000</ext-link>, <ext-link xmlns:xlink="http://www.w3.org/1999/xlink" ext-link-type="uri" xlink:href="http://hol.osu.edu/spmInfo.html?id=OSUC%20583491" xlink:type="simple">583491</ext-link>, <ext-link xmlns:xlink="http://www.w3.org/1999/xlink" ext-link-type="uri" xlink:href="http://hol.osu.edu/spmInfo.html?id=OSUC%20586148" xlink:type="simple">586148</ext-link>, <ext-link xmlns:xlink="http://www.w3.org/1999/xlink" ext-link-type="uri" xlink:href="http://hol.osu.edu/spmInfo.html?id=OSUC%20586396" xlink:type="simple">586396</ext-link> (<named-content xmlns:xlink="http://www.w3.org/1999/xlink" content-type="dwc:institutional_code" xlink:type="simple">CNCI</named-content>); <named-content xmlns:xlink="http://www.w3.org/1999/xlink" content-type="dwc:institutional_code" xlink:type="simple">OSUC</named-content><ext-link xmlns:xlink="http://www.w3.org/1999/xlink" ext-link-type="uri" xlink:href="http://hol.osu.edu/spmInfo.html?id=OSUC%20126962" xlink:type="simple">126962</ext-link>, <ext-link xmlns:xlink="http://www.w3.org/1999/xlink" ext-link-type="uri" xlink:href="http://hol.osu.edu/spmInfo.html?id=OSUC%20129282" xlink:type="simple">129282</ext-link>, <ext-link xmlns:xlink="http://www.w3.org/1999/xlink" ext-link-type="uri" xlink:href="http://hol.osu.edu/spmInfo.html?id=OSUC%20147965" xlink:type="simple">147965</ext-link>, <ext-link xmlns:xlink="http://www.w3.org/1999/xlink" ext-link-type="uri" xlink:href="http://hol.osu.edu/spmInfo.html?id=OSUC%20148090" xlink:type="simple">148090</ext-link>, <ext-link xmlns:xlink="http://www.w3.org/1999/xlink" ext-link-type="uri" xlink:href="http://hol.osu.edu/spmInfo.html?id=OSUC%20148098" xlink:type="simple">148098</ext-link>, <ext-link xmlns:xlink="http://www.w3.org/1999/xlink" ext-link-type="uri" xlink:href="http://hol.osu.edu/spmInfo.html?id=OSUC%20148100" xlink:type="simple">148100</ext-link>, <ext-link xmlns:xlink="http://www.w3.org/1999/xlink" ext-link-type="uri" xlink:href="http://hol.osu.edu/spmInfo.html?id=OSUC%20149925" xlink:type="simple">149925</ext-link>, <ext-link xmlns:xlink="http://www.w3.org/1999/xlink" ext-link-type="uri" xlink:href="http://hol.osu.edu/spmInfo.html?id=OSUC%20149996" xlink:type="simple">149996</ext-link>, <ext-link xmlns:xlink="http://www.w3.org/1999/xlink" ext-link-type="uri" xlink:href="http://hol.osu.edu/spmInfo.html?id=OSUC%20150330" xlink:type="simple">150330</ext-link>, <ext-link xmlns:xlink="http://www.w3.org/1999/xlink" ext-link-type="uri" xlink:href="http://hol.osu.edu/spmInfo.html?id=OSUC%20150442" xlink:type="simple">150442</ext-link>, <ext-link xmlns:xlink="http://www.w3.org/1999/xlink" ext-link-type="uri" xlink:href="http://hol.osu.edu/spmInfo.html?id=OSUC%20185627" xlink:type="simple">185627</ext-link>, <ext-link xmlns:xlink="http://www.w3.org/1999/xlink" ext-link-type="uri" xlink:href="http://hol.osu.edu/spmInfo.html?id=OSUC%20263040" xlink:type="simple">263040</ext-link>, 66311, 79986 (MZSP); <named-content xmlns:xlink="http://www.w3.org/1999/xlink" content-type="dwc:institutional_code" xlink:type="simple">OSUC</named-content><ext-link xmlns:xlink="http://www.w3.org/1999/xlink" ext-link-type="uri" xlink:href="http://hol.osu.edu/spmInfo.html?id=OSUC%20127095" xlink:type="simple">127095</ext-link>, <ext-link xmlns:xlink="http://www.w3.org/1999/xlink" ext-link-type="uri" xlink:href="http://hol.osu.edu/spmInfo.html?id=OSUC%20128181" xlink:type="simple">128181</ext-link>, <ext-link xmlns:xlink="http://www.w3.org/1999/xlink" ext-link-type="uri" xlink:href="http://hol.osu.edu/spmInfo.html?id=OSUC%20128644" xlink:type="simple">128644</ext-link>, <ext-link xmlns:xlink="http://www.w3.org/1999/xlink" ext-link-type="uri" xlink:href="http://hol.osu.edu/spmInfo.html?id=OSUC%20147683" xlink:type="simple">147683</ext-link>–<ext-link xmlns:xlink="http://www.w3.org/1999/xlink" ext-link-type="uri" xlink:href="http://hol.osu.edu/spmInfo.html?id=OSUC%20147684" xlink:type="simple">147684</ext-link>, <ext-link xmlns:xlink="http://www.w3.org/1999/xlink" ext-link-type="uri" xlink:href="http://hol.osu.edu/spmInfo.html?id=OSUC%20147730" xlink:type="simple">147730</ext-link>, <ext-link xmlns:xlink="http://www.w3.org/1999/xlink" ext-link-type="uri" xlink:href="http://hol.osu.edu/spmInfo.html?id=OSUC%20148057" xlink:type="simple">148057</ext-link>, <ext-link xmlns:xlink="http://www.w3.org/1999/xlink" ext-link-type="uri" xlink:href="http://hol.osu.edu/spmInfo.html?id=OSUC%20148059" xlink:type="simple">148059</ext-link>, <ext-link xmlns:xlink="http://www.w3.org/1999/xlink" ext-link-type="uri" xlink:href="http://hol.osu.edu/spmInfo.html?id=OSUC%20148089" xlink:type="simple">148089</ext-link>, <ext-link xmlns:xlink="http://www.w3.org/1999/xlink" ext-link-type="uri" xlink:href="http://hol.osu.edu/spmInfo.html?id=OSUC%20149844" xlink:type="simple">149844</ext-link>, <ext-link xmlns:xlink="http://www.w3.org/1999/xlink" ext-link-type="uri" xlink:href="http://hol.osu.edu/spmInfo.html?id=OSUC%20149997" xlink:type="simple">149997</ext-link>, <ext-link xmlns:xlink="http://www.w3.org/1999/xlink" ext-link-type="uri" xlink:href="http://hol.osu.edu/spmInfo.html?id=OSUC%20185628" xlink:type="simple">185628</ext-link>, 79987 (<named-content xmlns:xlink="http://www.w3.org/1999/xlink" content-type="dwc:institutional_code" xlink:type="simple">OSUC</named-content>). <bold>MEXICO</bold>: 1 male, <named-content xmlns:xlink="http://www.w3.org/1999/xlink" content-type="dwc:institutional_code" xlink:type="simple">OSUC</named-content><ext-link xmlns:xlink="http://www.w3.org/1999/xlink" ext-link-type="uri" xlink:href="http://hol.osu.edu/spmInfo.html?id=OSUC%20586432" xlink:type="simple">586432</ext-link> (<named-content xmlns:xlink="http://www.w3.org/1999/xlink" content-type="dwc:institutional_code" xlink:type="simple">CNCI</named-content>). <bold>VENEZUELA</bold>: 9 females, 5 males, <named-content xmlns:xlink="http://www.w3.org/1999/xlink" content-type="dwc:institutional_code" xlink:type="simple">OSUC</named-content><ext-link xmlns:xlink="http://www.w3.org/1999/xlink" ext-link-type="uri" xlink:href="http://hol.osu.edu/spmInfo.html?id=OSUC%20578014" xlink:type="simple">578014</ext-link>, <ext-link xmlns:xlink="http://www.w3.org/1999/xlink" ext-link-type="uri" xlink:href="http://hol.osu.edu/spmInfo.html?id=OSUC%20578016" xlink:type="simple">578016</ext-link>–<ext-link xmlns:xlink="http://www.w3.org/1999/xlink" ext-link-type="uri" xlink:href="http://hol.osu.edu/spmInfo.html?id=OSUC%20578017" xlink:type="simple">578017</ext-link>, <ext-link xmlns:xlink="http://www.w3.org/1999/xlink" ext-link-type="uri" xlink:href="http://hol.osu.edu/spmInfo.html?id=OSUC%20584142" xlink:type="simple">584142</ext-link> (<named-content xmlns:xlink="http://www.w3.org/1999/xlink" content-type="dwc:institutional_code" xlink:type="simple">CNCI</named-content>); <named-content xmlns:xlink="http://www.w3.org/1999/xlink" content-type="dwc:institutional_code" xlink:type="simple">OSUC</named-content><ext-link xmlns:xlink="http://www.w3.org/1999/xlink" ext-link-type="uri" xlink:href="http://hol.osu.edu/spmInfo.html?id=OSUC%20251654" xlink:type="simple">251654</ext-link>, <ext-link xmlns:xlink="http://www.w3.org/1999/xlink" ext-link-type="uri" xlink:href="http://hol.osu.edu/spmInfo.html?id=OSUC%20251689" xlink:type="simple">251689</ext-link>, <ext-link xmlns:xlink="http://www.w3.org/1999/xlink" ext-link-type="uri" xlink:href="http://hol.osu.edu/spmInfo.html?id=OSUC%20376068" xlink:type="simple">376068</ext-link>, <ext-link xmlns:xlink="http://www.w3.org/1999/xlink" ext-link-type="uri" xlink:href="http://hol.osu.edu/spmInfo.html?id=OSUC%20376070" xlink:type="simple">376070</ext-link>–<ext-link xmlns:xlink="http://www.w3.org/1999/xlink" ext-link-type="uri" xlink:href="http://hol.osu.edu/spmInfo.html?id=OSUC%20376071" xlink:type="simple">376071</ext-link> (<named-content xmlns:xlink="http://www.w3.org/1999/xlink" content-type="dwc:institutional_code" xlink:type="simple">MIZA</named-content>); <named-content xmlns:xlink="http://www.w3.org/1999/xlink" content-type="dwc:institutional_code" xlink:type="simple">OSUC</named-content><ext-link xmlns:xlink="http://www.w3.org/1999/xlink" ext-link-type="uri" xlink:href="http://hol.osu.edu/spmInfo.html?id=OSUC%20376069" xlink:type="simple">376069</ext-link>, <ext-link xmlns:xlink="http://www.w3.org/1999/xlink" ext-link-type="uri" xlink:href="http://hol.osu.edu/spmInfo.html?id=OSUC%20376072" xlink:type="simple">376072</ext-link>–<ext-link xmlns:xlink="http://www.w3.org/1999/xlink" ext-link-type="uri" xlink:href="http://hol.osu.edu/spmInfo.html?id=OSUC%20376073" xlink:type="simple">376073</ext-link>, <ext-link xmlns:xlink="http://www.w3.org/1999/xlink" ext-link-type="uri" xlink:href="http://hol.osu.edu/spmInfo.html?id=OSUC%20376075" xlink:type="simple">376075</ext-link>, <ext-link xmlns:xlink="http://www.w3.org/1999/xlink" ext-link-type="uri" xlink:href="http://hol.osu.edu/spmInfo.html?id=OSUC%20381988" xlink:type="simple">381988</ext-link> (<named-content xmlns:xlink="http://www.w3.org/1999/xlink" content-type="dwc:institutional_code" xlink:type="simple">OSUC</named-content>).</p></tp:treatment-sec><tp:treatment-sec sec-type="comments" id="SECID0EQQAK"><title>Comments.</title><p>This species is extremely variable in mesosoma color and can be roughly divided into dark and light forms.</p></tp:treatment-sec><tp:treatment-sec><!--Section generated to contain objects referenced in tp:taxon-treatment.--><fig id="F42" position="float" orientation="portrait"><label>Figures 236–239.</label><caption><p>Mesoscutum, mmc: median mesoscutal carina <bold>236</bold><italic><tp:taxon-name><tp:taxon-name-part taxon-name-part-type="genus" reg="Chromoteleia">Chromoteleia</tp:taxon-name-part><tp:taxon-name-part taxon-name-part-type="species" reg="tricarinata">tricarinata</tp:taxon-name-part></tp:taxon-name></italic> Kieffer, male, holotype (<named-content xmlns:xlink="http://www.w3.org/1999/xlink" content-type="dwc:institutional_code" xlink:type="simple">CAS</named-content> TYPE9759) <bold>237</bold><italic><tp:taxon-name><tp:taxon-name-part taxon-name-part-type="genus" reg="Chromoteleia">Chromoteleia</tp:taxon-name-part><tp:taxon-name-part taxon-name-part-type="species" reg="connectens">connectens</tp:taxon-name-part></tp:taxon-name></italic> Kieffer, female, holotype (<named-content xmlns:xlink="http://www.w3.org/1999/xlink" content-type="dwc:institutional_code" xlink:type="simple">CAS</named-content> TYPE9618) <bold>238</bold><italic><tp:taxon-name><tp:taxon-name-part taxon-name-part-type="genus" reg="Chromoteleia">Chromoteleia</tp:taxon-name-part><tp:taxon-name-part taxon-name-part-type="species" reg="longitarsis">longitarsis</tp:taxon-name-part></tp:taxon-name></italic> Kieffer, male, holotype (<named-content xmlns:xlink="http://www.w3.org/1999/xlink" content-type="dwc:institutional_code" xlink:type="simple">CAS</named-content> TYPE9682) <bold>239</bold><italic><tp:taxon-name><tp:taxon-name-part taxon-name-part-type="genus" reg="Chromoteleia">Chromoteleia</tp:taxon-name-part><tp:taxon-name-part taxon-name-part-type="species" reg="curta">curta</tp:taxon-name-part></tp:taxon-name></italic> sp. n., female, holotype (<named-content xmlns:xlink="http://www.w3.org/1999/xlink" content-type="dwc:institutional_code" xlink:type="simple">OSUC</named-content><ext-link xmlns:xlink="http://www.w3.org/1999/xlink" ext-link-type="uri" xlink:href="http://hol.osu.edu/spmInfo.html?id=OSUC%20185626" xlink:type="simple">185626</ext-link>).</p></caption><graphic xmlns:xlink="http://www.w3.org/1999/xlink" xlink:href="zookeys-778-001-g042.jpg" position="float" orientation="portrait" xlink:type="simple" id="oo_220453.jpg"/></fig></tp:treatment-sec></tp:taxon-treatment>
