# Supplementary material for: Revision of the World species of the genus Chromoteleia Ashmead (Hymenoptera, Platygastridae, Scelioninae)
Source: Zookeys. 2018 Aug 1;(778):1–95. doi: 10.3897/zookeys.778.25775 (PMC6082922; doi:10.3897/zookeys.778.25775)
Supplement: XML Treatment for Chromoteleia fossa [file zookeys.778.25775-treatment13.xml]

<!DOCTYPE tp:taxon-treatment
  PUBLIC "-//TaxonX//DTD Taxonomic Treatment Publishing DTD v0 20100105//EN" "tax-treatment-NSO.dtd">
<tp:taxon-treatment xmlns:tp="http://www.plazi.org/taxpub"><tp:treatment-meta><kwd-group><label>Taxon classification</label><kwd><named-content xmlns:xlink="http://www.w3.org/1999/xlink" content-type="kingdom">Animalia</named-content></kwd><kwd><named-content xmlns:xlink="http://www.w3.org/1999/xlink" content-type="order">Hymenoptera</named-content></kwd><kwd><named-content xmlns:xlink="http://www.w3.org/1999/xlink" content-type="family">Scelionidae</named-content></kwd></kwd-group><mixed-citation publication-type="journal"><person-group><name><surname>Chen</surname><given-names>Hua-yan</given-names></name><name><surname>Talamas</surname><given-names>Elijah J.</given-names></name><name><surname>Valerio</surname><given-names>Alejandro A.</given-names></name><name><surname>Masner</surname><given-names>Lubomír</given-names></name><name><surname>Johnson</surname><given-names>Norman F.</given-names></name></person-group><article-title>Revision of the World species of the genus <italic><tp:taxon-name><tp:taxon-name-part taxon-name-part-type="genus" reg="Chromoteleia">Chromoteleia</tp:taxon-name-part></tp:taxon-name></italic> Ashmead (<tp:taxon-name><tp:taxon-name-part taxon-name-part-type="order">Hymenoptera</tp:taxon-name-part></tp:taxon-name>, <tp:taxon-name><tp:taxon-name-part taxon-name-part-type="family">Platygastridae</tp:taxon-name-part></tp:taxon-name>, <tp:taxon-name><tp:taxon-name-part taxon-name-part-type="subfamily">Scelioninae</tp:taxon-name-part></tp:taxon-name>)</article-title><source>Zookeys</source><day>1</day><month>8</month><year>2018</year><volume>2018</volume><issue>778</issue><fpage>1</fpage><lpage>95</lpage><pub-id pub-id-type="doi">10.3897/zookeys.778.25775</pub-id></mixed-citation></tp:treatment-meta><tp:nomenclature><tp:taxon-name>
            <tp:taxon-name-part taxon-name-part-type="genus" reg="Chromoteleia">Chromoteleia</tp:taxon-name-part>
            <tp:taxon-name-part taxon-name-part-type="species" reg="fossa">fossa</tp:taxon-name-part>
            <object-id xmlns:xlink="http://www.w3.org/1999/xlink" content-type="zoobank" xlink:type="simple">http://zoobank.org/06CBBAC3-7C54-4A69-9395-ED4B55E67D7D</object-id>
            <object-id xmlns:xlink="http://www.w3.org/1999/xlink" xlink:type="simple">http://bioguid.osu.edu/xbiod_concepts/452226</object-id>
          </tp:taxon-name><tp:taxon-authority>Chen &amp; Johnson</tp:taxon-authority><tp:taxon-status xmlns:xlink="http://www.w3.org/1999/xlink" xlink:type="simple">sp. n.</tp:taxon-status><xref ref-type="fig" rid="F21">Figures 112–117</xref></tp:nomenclature><tp:treatment-sec sec-type="description" id="SECID0EEKBK"><title>Description.</title><p>Body length of female: 6.90 mm (n = 1). Color of A1: yellow to orange. A6 in female: as wide as long. A5 in female: distinctly longer than wide. Number of basiconic sensilla on A7: 1. Number of basiconic sensilla on A12: 1. Sculpture of dorsal A1: punctate; smooth. Color of head: black. Sculpture of frons directly above interantennal process: punctate rugose. Central keel: present only in ventral portion of frons. Ventral margin of clypeus: straight. Granulate microsculpture of dorsal frons: absent. Occipital carina: interrupted medially. Granulate microsculpture of vertex: absent. Sculpture of occiput: smooth. Sculpture of gena: dorsoventrally strigose; narrowly smooth ventrally, punctate rugose dorsally.</p><p>Color of mesosoma: orange. Sculpture of epicoxal lobe posterior of propleural epicoxal sulcus: densely punctate. Sculpture of lateral pronotal area above pronotal cervical sulcus: smooth dorsally, rugose ventrally. Sculpture of netrion: transversely striate. Microsculpture of mesoscutum: granulate. Macrosculpture of mesoscutal midlobe: punctate rugose anteriorly, sparsely punctate posteriorly. Macrosculpture of lateral lobe of mesoscutum: punctate rugose. Sculpture of notaulus: smooth. Median mesoscutal carina: present anteriorly, not extending to posterior margin of mesoscutum. Mesoscutellum in lateral view: convex. Sculpture of mesoscutellum: smooth medially, densely punctate laterally. Shape of metascutellum: trapezoidal with broad posterior margin. Median metascutellar carina: present. Sculpture of metascutellum: rugose. Sculpture of lateral propodeal area: rugose. Mesopleural carina: present. Sculpture of mesepisternum below femoral depression: striate to densely punctate below mesopleural carina, otherwise smooth. Sculpture of dorsal metapleural area: rugose. Setation of dorsal metapleural area: absent. Setation of area directly dorsal to the metapleural triangle: present. Sculpture of ventral metapleural area: rugose throughout. Color of legs: orange yellow throughout. Length of hind basitarsus: distinctly longer than remaining segments combined. Sculpture of hind coxa: largely smooth, with sparse fine punctures.</p><p>Length of postmarginal vein: approximately as long as stigmal vein.</p><p>Color of metasoma in female: black. Horn on T1 in female: present. Striae of posterior margin of T1 in female: dense. Transverse sulcus on T2: present. Sculpture of T2: densely longitudinally striate, punctate rugulose in interstices. Sculpture of T6 in female: densely longitudinally striate, with fine punctures in interstices. Length of T6 in female: at least 1.5× longer than wide. Shape of T6 in female in lateral view: flat. Apical spine on female T6: absent. Sculpture of medial S2: densely longitudinally striate with fine punctures in interstices.</p><fig id="F21" position="float" orientation="portrait"><label>Figures 112–117.</label><caption><p><italic><tp:taxon-name><tp:taxon-name-part taxon-name-part-type="genus" reg="Chromoteleia">Chromoteleia</tp:taxon-name-part><tp:taxon-name-part taxon-name-part-type="species" reg="fossa">fossa</tp:taxon-name-part></tp:taxon-name></italic> sp. n., female, holotype (<named-content xmlns:xlink="http://www.w3.org/1999/xlink" content-type="dwc:institutional_code" xlink:type="simple">OSUC</named-content><ext-link xmlns:xlink="http://www.w3.org/1999/xlink" ext-link-type="uri" xlink:href="http://hol.osu.edu/spmInfo.html?id=OSUC%20320582" xlink:type="simple">320582</ext-link>). <bold>112</bold> Lateral habitus <bold>113</bold> Head and mesosoma, lateral view <bold>114</bold> Dorsal habitus <bold>115</bold> Head and mesosoma, dorsal view <bold>116</bold> Head, anterior view <bold>117</bold> Metasoma, dorsal view.</p></caption><graphic xmlns:xlink="http://www.w3.org/1999/xlink" xlink:href="zookeys-778-001-g021.jpg" position="float" orientation="portrait" xlink:type="simple" id="oo_220433.jpg"/></fig></tp:treatment-sec><tp:treatment-sec sec-type="diagnosis" id="SECID0EYLBK"><title>Diagnosis.</title><p>This species is similar to <italic><tp:taxon-name><tp:taxon-name-part taxon-name-part-type="genus" reg="Chromoteleia">C.</tp:taxon-name-part><tp:taxon-name-part taxon-name-part-type="species" reg="feng">feng</tp:taxon-name-part></tp:taxon-name></italic> with which it shares the characters of smooth notaulus and female A12 with one basiconic sensillum, but it can be distinguished by the combination of the following characters: female T6 without apical spine, occipital carina interrupted medially.</p></tp:treatment-sec><tp:treatment-sec sec-type="etymology" id="SECID0EJMBK"><title>Etymology.</title><p>The epithet is inspired by the Latin word for ditch, in reference to the smooth notaulus, and is intended to be treated as a noun.</p></tp:treatment-sec><tp:treatment-sec sec-type="distribution" id="SECID0EOMBK"><title>Link to distribution map.</title><p>[<ext-link xmlns:xlink="http://www.w3.org/1999/xlink" xlink:type="simple" ext-link-type="uri" xlink:href="http://hol.osu.edu/map-large.html?id=452226">http://hol.osu.edu/map-large.html?id=452226</ext-link>]</p></tp:treatment-sec><tp:treatment-sec sec-type="material" id="SECID0EZMBK"><title>Material examined.</title><p>Holotype, female: <bold>PANAMA</bold>: Kuna Yala Comarca, 2001/038, 390 m, <named-content xmlns:xlink="http://www.w3.org/1999/xlink" content-type="dwc:verbatimCoordinates" xlink:type="simple"><named-content content-type="geo-json" specific-use="{&#34;type&#34;:&#34;Point&#34;,&#34;coordinates&#34;:[-78.993889,9.341944]}" id="NCID0EENBK" xlink:type="simple">09°20'31"N, 78°59'38"W</named-content></named-content>, Nusagandi Station, 12.I–15.I.2001, yellow pan trap, M. Yoder, <named-content xmlns:xlink="http://www.w3.org/1999/xlink" content-type="dwc:institutional_code" xlink:type="simple">OSUC</named-content><ext-link xmlns:xlink="http://www.w3.org/1999/xlink" ext-link-type="uri" xlink:href="http://hol.osu.edu/spmInfo.html?id=OSUC%20320582" xlink:type="simple">320582</ext-link> (deposited in <named-content xmlns:xlink="http://www.w3.org/1999/xlink" content-type="dwc:institutional_code" xlink:type="simple">TAMU</named-content>).</p></tp:treatment-sec></tp:taxon-treatment>
