# Supplementary material for: Revision of the World species of the genus Chromoteleia Ashmead (Hymenoptera, Platygastridae, Scelioninae)
Source: Zookeys. 2018 Aug 1;(778):1–95. doi: 10.3897/zookeys.778.25775 (PMC6082922; doi:10.3897/zookeys.778.25775)
Supplement: XML Treatment for Chromoteleia semilutea [file zookeys.778.25775-treatment27.xml]

<!DOCTYPE tp:taxon-treatment
  PUBLIC "-//TaxonX//DTD Taxonomic Treatment Publishing DTD v0 20100105//EN" "tax-treatment-NSO.dtd">
<tp:taxon-treatment xmlns:tp="http://www.plazi.org/taxpub"><tp:treatment-meta><kwd-group><label>Taxon classification</label><kwd><named-content xmlns:xlink="http://www.w3.org/1999/xlink" content-type="kingdom">Animalia</named-content></kwd><kwd><named-content xmlns:xlink="http://www.w3.org/1999/xlink" content-type="order">Hymenoptera</named-content></kwd><kwd><named-content xmlns:xlink="http://www.w3.org/1999/xlink" content-type="family">Scelionidae</named-content></kwd></kwd-group><mixed-citation publication-type="journal"><person-group><name><surname>Chen</surname><given-names>Hua-yan</given-names></name><name><surname>Talamas</surname><given-names>Elijah J.</given-names></name><name><surname>Valerio</surname><given-names>Alejandro A.</given-names></name><name><surname>Masner</surname><given-names>Lubomír</given-names></name><name><surname>Johnson</surname><given-names>Norman F.</given-names></name></person-group><article-title>Revision of the World species of the genus <italic><tp:taxon-name><tp:taxon-name-part taxon-name-part-type="genus" reg="Chromoteleia">Chromoteleia</tp:taxon-name-part></tp:taxon-name></italic> Ashmead (<tp:taxon-name><tp:taxon-name-part taxon-name-part-type="order">Hymenoptera</tp:taxon-name-part></tp:taxon-name>, <tp:taxon-name><tp:taxon-name-part taxon-name-part-type="family">Platygastridae</tp:taxon-name-part></tp:taxon-name>, <tp:taxon-name><tp:taxon-name-part taxon-name-part-type="subfamily">Scelioninae</tp:taxon-name-part></tp:taxon-name>)</article-title><source>Zookeys</source><day>1</day><month>8</month><year>2018</year><volume>2018</volume><issue>778</issue><fpage>1</fpage><lpage>95</lpage><pub-id pub-id-type="doi">10.3897/zookeys.778.25775</pub-id></mixed-citation></tp:treatment-meta><tp:nomenclature><tp:taxon-name>
            <tp:taxon-name-part taxon-name-part-type="genus" reg="Chromoteleia">Chromoteleia</tp:taxon-name-part>
            <tp:taxon-name-part taxon-name-part-type="species" reg="semilutea">semilutea</tp:taxon-name-part>
            <object-id xmlns:xlink="http://www.w3.org/1999/xlink" content-type="zoobank" xlink:type="simple">http://zoobank.org/7F8871F3-3D8E-4985-9CC5-850F70A1558F</object-id>
            <object-id xmlns:xlink="http://www.w3.org/1999/xlink" xlink:type="simple">http://bioguid.osu.edu/xbiod_concepts/452219</object-id>
          </tp:taxon-name><tp:taxon-authority>Chen &amp; Johnson</tp:taxon-authority><tp:taxon-status xmlns:xlink="http://www.w3.org/1999/xlink" xlink:type="simple">sp. n.</tp:taxon-status><xref ref-type="fig" rid="F37">Figures 206–211</xref></tp:nomenclature><tp:treatment-sec sec-type="description" id="SECID0EPREK"><title>Description.</title><p>Body length of female: 5.28–5.50 mm (n = 10). Body length of male: 4.30–4.83 mm (n = 3). Color of A1: yellow to orange. A6 in female: as wide as long. A5 in female: distinctly longer than wide. A6 in male: as long as wide. Number of basiconic sensilla on A7: 0. Number of basiconic sensilla on A12: 2. Sculpture of dorsal A1: striate. Color of head: black. Sculpture of frons directly above interantennal process: transversely striate to rugose. Central keel: complete, extending from interantennal process to median ocellus. Ventral margin of clypeus: straight. Granulate microsculpture of dorsal frons: absent. Occipital carina: interrupted medially. Granulate microsculpture of vertex: absent. Sculpture of occiput: smooth. Sculpture of gena: dorsoventrally strigose.</p><p>Color of mesosoma: orange. Sculpture of epicoxal lobe posterior of propleural epicoxal sulcus: smooth. Sculpture of lateral pronotal area above pronotal cervical sulcus: smooth throughout. Sculpture of netrion: transversely striate. Microsculpture of mesoscutum: granulate. Macrosculpture of mesoscutal midlobe: punctate rugose throughout. Macrosculpture of lateral lobe of mesoscutum: punctate rugose. Sculpture of notaulus: foveate. Notaular foveae: interconnected. Median mesoscutal carina: present along full length of mesoscutum. Mesoscutellum in lateral view: convex. Sculpture of mesoscutellum: densely punctate rugose. Shape of metascutellum: trapezoidal with broad posterior margin. Median metascutellar carina: present. Sculpture of metascutellum: rugose. Sculpture of lateral propodeal area: smooth. Mesopleural carina: absent. Sculpture of mesepisternum below femoral depression: largely smooth, punctate rugose anteriorly and directly below femoral depression. Sculpture of dorsal metapleural area: rugose. Setation of dorsal metapleural area: absent. Setation of area directly dorsal to the metapleural triangle: absent. Sculpture of ventral metapleural area: rugose throughout. Color of legs: orange yellow throughout. Length of hind basitarsus: about as long as remaining segments combined. Sculpture of hind coxa: largely smooth, with sparse fine punctures.</p><p>Length of postmarginal vein: distinctly longer than stigmal vein.</p><p>Color of metasoma in female: mostly black with T1–T3 orange to dark brown. Color of metasoma in male: mostly black with T1–T3 orange to dark brow. Horn on T1 in female: present. Striae of posterior margin of T1 in female: dense. Striae of T1 in male: dense. Transverse sulcus on T2: present. Sculpture of T2: densely longitudinally striate, punctate rugulose in interstices. Sculpture of T6 in female: longitudinally punctate rugose. Length of T6 in female: approximately as long as wide. Shape of T6 in female in lateral view: flat. Apical spine on female T6: absent. Sculpture of T6 in male: densely punctate. Sculpture of T7 in male: granulate. Posterior margin of T7 in male: straight. Sculpture of medial S2: densely punctate to punctate rugose.</p><fig id="F37" position="float" orientation="portrait"><label>Figures 206–211.</label><caption><p><italic><tp:taxon-name><tp:taxon-name-part taxon-name-part-type="genus" reg="Chromoteleia">Chromoteleia</tp:taxon-name-part><tp:taxon-name-part taxon-name-part-type="species" reg="semilutea">semilutea</tp:taxon-name-part></tp:taxon-name></italic> sp. n., female, holotype (<named-content xmlns:xlink="http://www.w3.org/1999/xlink" content-type="dwc:institutional_code" xlink:type="simple">OSUC</named-content><ext-link xmlns:xlink="http://www.w3.org/1999/xlink" ext-link-type="uri" xlink:href="http://hol.osu.edu/spmInfo.html?id=OSUC%20577506" xlink:type="simple">577506</ext-link>). <bold>206</bold> Lateral habitus <bold>207</bold> Head and mesosoma, lateral view <bold>208</bold> Dorsal habitus <bold>209</bold> Head and mesosoma, dorsal view <bold>210</bold> Head, anterior view <bold>211</bold> Metasoma, dorsal view.</p></caption><graphic xmlns:xlink="http://www.w3.org/1999/xlink" xlink:href="zookeys-778-001-g037.jpg" position="float" orientation="portrait" xlink:type="simple" id="oo_220449.jpg"/></fig></tp:treatment-sec><tp:treatment-sec sec-type="diagnosis" id="SECID0EDTEK"><title>Diagnosis.</title><p>This species can be distinguished from other <italic><tp:taxon-name><tp:taxon-name-part taxon-name-part-type="genus" reg="Chromoteleia">Chromoteleia</tp:taxon-name-part></tp:taxon-name></italic> species by the following combination of characters: metasoma with T1–T3 orange to dark brown, frons with central keel complete, mesopleural carina absent.</p></tp:treatment-sec><tp:treatment-sec sec-type="etymology" id="SECID0EQTEK"><title>Etymology.</title><p>The name <tp:taxon-name><tp:taxon-name-part taxon-name-part-type="genus" reg="Chromoteleia"/><tp:taxon-name-part taxon-name-part-type="species" reg="semilutea">semilutea</tp:taxon-name-part></tp:taxon-name> refers to the half orange metasoma of this species and is used as an adjective in apposition.</p></tp:treatment-sec><tp:treatment-sec sec-type="distribution" id="SECID0E6TEK"><title>Link to distribution map.</title><p>[<ext-link xmlns:xlink="http://www.w3.org/1999/xlink" xlink:type="simple" ext-link-type="uri" xlink:href="http://hol.osu.edu/map-large.html?id=452219">http://hol.osu.edu/map-large.html?id=452219</ext-link>]</p></tp:treatment-sec><tp:treatment-sec sec-type="material" id="SECID0EKUEK"><title>Material examined.</title><p>Holotype, female: <bold>BELIZE</bold>: Orange Walk Dist., Rio Bravo Conservation and Management Area, 15.VII–21.VII.1996, Malaise trap, P. Kovarik, <named-content xmlns:xlink="http://www.w3.org/1999/xlink" content-type="dwc:institutional_code" xlink:type="simple">OSUC</named-content><ext-link xmlns:xlink="http://www.w3.org/1999/xlink" ext-link-type="uri" xlink:href="http://hol.osu.edu/spmInfo.html?id=OSUC%20577506" xlink:type="simple">577506</ext-link> (deposited in <named-content xmlns:xlink="http://www.w3.org/1999/xlink" content-type="dwc:institutional_code" xlink:type="simple">CNCI</named-content>). <italic>Paratypes</italic>: (9 females, 3 males) <bold>BELIZE</bold>: 3 females, 1 male, <named-content xmlns:xlink="http://www.w3.org/1999/xlink" content-type="dwc:institutional_code" xlink:type="simple">OSUC</named-content><ext-link xmlns:xlink="http://www.w3.org/1999/xlink" ext-link-type="uri" xlink:href="http://hol.osu.edu/spmInfo.html?id=OSUC%20577505" xlink:type="simple">577505</ext-link> (<named-content xmlns:xlink="http://www.w3.org/1999/xlink" content-type="dwc:institutional_code" xlink:type="simple">CNCI</named-content>); <named-content xmlns:xlink="http://www.w3.org/1999/xlink" content-type="dwc:institutional_code" xlink:type="simple">OSUC</named-content><ext-link xmlns:xlink="http://www.w3.org/1999/xlink" ext-link-type="uri" xlink:href="http://hol.osu.edu/spmInfo.html?id=OSUC%20225288" xlink:type="simple">225288</ext-link>, <ext-link xmlns:xlink="http://www.w3.org/1999/xlink" ext-link-type="uri" xlink:href="http://hol.osu.edu/spmInfo.html?id=OSUC%20232143" xlink:type="simple">232143</ext-link>, 47912 (<named-content xmlns:xlink="http://www.w3.org/1999/xlink" content-type="dwc:institutional_code" xlink:type="simple">OSUC</named-content>). <bold>MEXICO</bold>: 6 females, 2 males, <named-content xmlns:xlink="http://www.w3.org/1999/xlink" content-type="dwc:institutional_code" xlink:type="simple">OSUC</named-content><ext-link xmlns:xlink="http://www.w3.org/1999/xlink" ext-link-type="uri" xlink:href="http://hol.osu.edu/spmInfo.html?id=OSUC%20556945" xlink:type="simple">556945</ext-link>–<ext-link xmlns:xlink="http://www.w3.org/1999/xlink" ext-link-type="uri" xlink:href="http://hol.osu.edu/spmInfo.html?id=OSUC%20556946" xlink:type="simple">556946</ext-link>, <ext-link xmlns:xlink="http://www.w3.org/1999/xlink" ext-link-type="uri" xlink:href="http://hol.osu.edu/spmInfo.html?id=OSUC%20577501" xlink:type="simple">577501</ext-link>–<ext-link xmlns:xlink="http://www.w3.org/1999/xlink" ext-link-type="uri" xlink:href="http://hol.osu.edu/spmInfo.html?id=OSUC%20577504" xlink:type="simple">577504</ext-link>, <ext-link xmlns:xlink="http://www.w3.org/1999/xlink" ext-link-type="uri" xlink:href="http://hol.osu.edu/spmInfo.html?id=OSUC%20586774" xlink:type="simple">586774</ext-link> (<named-content xmlns:xlink="http://www.w3.org/1999/xlink" content-type="dwc:institutional_code" xlink:type="simple">CNCI</named-content>); <named-content xmlns:xlink="http://www.w3.org/1999/xlink" content-type="dwc:institutional_code" xlink:type="simple">OSUC</named-content><ext-link xmlns:xlink="http://www.w3.org/1999/xlink" ext-link-type="uri" xlink:href="http://hol.osu.edu/spmInfo.html?id=OSUC%20586773" xlink:type="simple">586773</ext-link> (<named-content xmlns:xlink="http://www.w3.org/1999/xlink" content-type="dwc:institutional_code" xlink:type="simple">OSUC</named-content>).</p></tp:treatment-sec></tp:taxon-treatment>
